# Supplementary material for: Few keystone plant genera support the majority of Lepidoptera species
Source: Nat Commun. 2020 Nov 13;11:5751. doi: 10.1038/s41467-020-19565-4 (PMC7666120; doi:10.1038/s41467-020-19565-4)
Supplement: Supplementary file 4 — Supplementary Data 1–6 [file 41467_2020_19565_MOESM4_ESM.zip]

Archive with 6 entries (6 files):
- SupplementaryData1_countydata.csv
- SupplementaryData2_lepRichness_alldata.csv
- SupplementaryData3_countyNetworkAnalysis.txt
- SupplementaryData4_woody_simulation.txt
- SupplementaryData5_herbaceous_simulation.txt
- SupplementaryData6_Lepidoptera_Bibliography.docx
