# Supplementary material for: Few keystone plant genera support the majority of Lepidoptera species
Source: Nat Commun. 2020 Nov 13;11:5751. doi: 10.1038/s41467-020-19565-4 (PMC7666120; doi:10.1038/s41467-020-19565-4)
Supplement: Supplementary file 4 — Supplementary Data 1–6 [file 41467_2020_19565_MOESM4_ESM.zip › SupplementaryData1_countydata.csv]

county	county	state	ecoregion2	ecoregion1	ecoregion_description	plant_diversity	native_lep_state	native_lep_county	latitude	longitude	land_area
Barnstable Co.MA	Barnstable	MA	8.5	8	eastern temperate forests	444	2167	1775	41.7	-70.3	1019.7348
Barrow Co. GA	Barrow	GA	8.3	8	eastern temperate forests	311	2365	1475	33.992	-83.72	415.2029
Beaufort Co. SC	Beaufort	SC	8.5	8	eastern temperate forests	572	2158	1670	32.431	-80.67	1492.5652
Benson Co. ND	Benson	ND	9.2	9	great plains	298	837	618	48.071	-99.252	3596.7589
Berkshire Co. MA	Berkshire	MA	5.3	5	northern forests	472	2167	1775	42.45	-73.245	2400.4638
Billings Co. ND	Billings	ND	9.3	9	great plains	301	837	637	46.914	-103.524	2975.5215
Blount Co. AL	Blount	AL	8.4	8	eastern temperate forests	559	2095	1488	33.948	-86.273	1669.9802
Boise Co. ID	Boise	ID	6.2	6	northwestern forested mountains	482	1565	1046	43.828	-115.834	4919.0316
Bonner Co. ID	Bonner	ID	6.2	6	northwestern forested mountains	471	1565	1038	48.276	-116.553	4492.5363
Bradford Co. PA	Bradford	PA	8.1	8	eastern temperate forests	425	2588	2030	41.767	-76.443	2971.766
Brown Co. KS	Brown	KS	9.2	9	great plains	367	1346	972	39.852	-95.536	1478.5533
Brown Co. MN	Brown	MN	9.2	9	great plains	354	1648	1236	44.314	-94.459	1478.5533
Calhoun Co. MI	Calhoun	MI	8.1	8	eastern temperate forests	459	2601	2049	42.272	-84.963	1829.1357
Cameron Co. PA	Cameron	PA	5.3	5	northern forests	384	2588	1998	41.511	-78.235	1026.2357
Cameron Co.TX	Cameron	TX	9.5	9	great plains	529	4378	1895	25.902	-97.497	1026.2357
Cassia Co. ID	Cassia	ID	10.1	10	north american deserts	383	1565	1037	42.536	-113.793	6643.5572
Cayuga Co. NY	Cayuga	NY	8.1	8	eastern temperate forests	467	2635	2078	42.932	-76.566	1791.1922
CharlestonCo. GA	Charleston	GA	8.5	8	eastern temperate forests	404	2365	1626	30.83	-82.01	2003.5722
Chase Co. KS	Chase	KS	9.4	9	great plains	398	1346	993	38.372	-96.543	2002.2254
Clatsop Co. OR	Clatsop	OR	7.1	7	northwestern forested mountains	388	2053	1208	46.188	-123.831	2147.2395
Cleveland Co.AR	Cleveland	AR	8.3	8	eastern temperate forests	459	2011	1473	33.958	-92.19	1548.2502
Cochise Co. AZ	Cochise	AZ	12	12	.	811	3715	1585	31.448	-109.928	15969.1371
Colquitt Co. GA	Colquitt	GA	8.3	8	eastern temperate forests	396	2365	1643	31.18	-83.789	1409.3485
Conecuh Co.AL	Conecuh	AL	8.3	8	eastern temperate forests	585	2095	1501	31.434	-86.954	2201.9144
Cumberland Co.TN	Cumberland	TN	8.4	8	eastern temperate forests	522	1981	1544	35.9	-85.023	1763.8677
Custer Co. MT	Custer	MT	9.3	9	great plains	291	1866	1167	46.339	-105.761	9798.9024
Delta Co. MI	Delta	MI	5.2	5	northern forests	427	2601	2001	45.745	-87.064	3033.149
Desha Co. AR	Desha	AR	8.5	8	eastern temperate forests	459	2011	1480	33.608	-91.207	1989.5085
El Paso Co. TX	El Paso	TX	10.2	10	north american deserts	657	4378	2022	31.761	-106.485	2622.8671
Essex Co. MA	Essex	MA	8.1	8	eastern temperate forests	476	2167	1787	42.519	-70.897	1275.7304
Essex Co. NY	Essex	NY	5.3	5	northern forests	457	2635	2069	44.216	-73.59	1275.7304
Franklin Co. ME	Franklin	ME	5.3	5	northern forests	414	2467	1897	44.67	-70.151	4394.2199
Fulton Co.AR	Fulton	AR	8.4	8	eastern temperate forests	545	2011	1486	36.371	-91.823	1601.1121
Gallia Co. OH	Gallia	OH	8.4	8	eastern temperate forests	457	2426	1892	38.81	-82.202	1208.3127
Gila Co. AZ	Gila	AZ	13.1	12	.	814	3715	1581	33.394	-110.786	12323.0387
Grand Co. UT	Grand	UT	10.1	10	north american deserts	535	1955	1144	38.57	-109.55	9509.2886
Grant Co. MN	Grant	MN	8.1	8	eastern temperate forests	343	1648	1265	45.999	-96.073	1419.7344
Idaho Co. ID	Idaho	ID	6.2	6	northwestern forested mountains	483	1566	1054	45.926	-116.122	21956.3365
Inyo Co. CA	Inyo	CA	10.2	10	north american deserts	800	3870	2150	36.803	-118.2	26368.4792
Jackson Co. FL	Jackson	FL	8.3	8	eastern temperate forests	584	2883	1694	30.774	-85.227	2376.9984
Jefferson Co. MT	Jefferson	MT	6.2	6	northwestern forested mountains	427	1866	1240	46.236	-112.121	4289.7134
JewelCo.KS	Jewel	KS	9.4	9	great plains	277	1346	949	39.787	-98.21	2356.3302
JoDaviess Co. IL	Jo Davies	IL	8.1	8	eastern temperate forests	442	2235	1713	42.417	-90.429	1556.8231
Jones Co.TX	Jones	TX	9.4	9	great plains	295	4378	1626	32.756	-99.896	2404.9445
Knox Co. ME	Knox	ME	8.1	8	eastern temperate forests	422	2467	1904	44.103	-69.109	945.6867
Lake Co. MN	Lake	MN	5.2	5	northern forests	458	1648	1363	47.023	-91.671	5463.0611
Lamb Co. TX	Lamb	TX	9.4	9	great plains	231	4378	1247	33.917	-102.325	2631.9062
Lancaster Co. PA	Lancaster	PA	8.3	8	eastern temperate forests	521	2588	2070	40.038	-76.305	2444.4679
Lauren Co. SC	Laurens	SC	8.3	8	eastern temperate forests	482	2158	1652	34.499	-82.014	1848.742
Lincoln Co. OR	Lincoln	OR	7.1	7	northwestern forested mountains	416	2053	1253	44.637	-124.053	2537.423
Logan Co. CO	Logan	CO	9.4	9	great plains	236	2716	1300	40.625	-103.208	4761.8445
Malheur Co. OR	Malheur	OR	10.1	10	north american deserts	490	2053	1306	43.982	-117.238	25608.7027
Marion Co. IL	Marion	IL	8.3	8	eastern temperate forests	400	2235	1678	38.627	-88.945	1482.257
McIntosh Co. ND	McIntosh	ND	9.3	9	great plains	217	837	594	46.034	-99.371	2524.5507
McNairy Co. TN	McNairy	TN	8.3	8	eastern temperate forests	423	1981	1509	35.17	-88.592	1457.8074
Miami Co. OH	Miami	OH	8.2	8	eastern temperate forests	366	2426	1756	40.039	-84.203	1053.0422
Miller Co. AR	Miller	AR	8.3	8	eastern temperate forests	521	2011	1499	33.442	-94.038	1620.2522
Mobile Co.AL	Mobile	AL	8.3	8	eastern temperate forests	599	2095	1509	30.695	-88.04	3184.2496
Monroe Co. FL	Monroe	FL	15.4	12	.	585	2883	1618	24.555	-81.78	2546.6952
Monterey Co. CA	Monterey	CA	11.1	11	.	576	3870	2054	36.678	-121.655	8496.754
NacogdochesCo.TX	Nacogdoches	TX	8.3	8	eastern temperate forests	486	4378	1984	31.603	-94.655	2451.5386
Nevada Co. CA	Nevada	CA	6.2	6	northwestern forested mountains	588	3870	2024	39.261	-121.016	2480.6243
Oscoda Co. MI	Oscoda	MI	5.2	5	northern forests	341	2601	1961	44.652	-84.13	1465.2407
Piatt Co. IL	Piatt	IL	8.2	8	eastern temperate forests	399	2235	1671	40.027	-88.573	1137.528
PiscataquisCoME	Piscataquis	ME	5.3	5	northern forests	422	2467	1895	45.183	-69.227	10258.6274
Plumas Co. CA	Plumas	CA	6.2	6	northwestern forested mountains	654	3870	2037	39.937	-120.947	6612.3736
RioBlanco Co. CO	Rio Blanco	CO	10.1	10	north american deserts	500	2716	1558	40.037	-107.913	8342.2087
Riverside Co. CA	Riverside	CA	11.1	11	.	782	3870	2167	33.953	-117.396	18664.7832
Sanders Co. MT	Sanders	MT	6.2	6	northwestern forested mountains	459	1866	1238	47.595	-115.337	7149.7468
Suffolk Co. NY	Suffolk	NY	8.5	8	eastern temperate forests	537	2635	2116	40.917	-72.662	2362.2095
Summit Co. CO	Summit	CO	6.2	6	northwestern forested mountains	422	2716	1493	39.481	-106.038	1575.6524
Summit Co. UT	Summit	UT	6.2	6	northwestern forested mountains	465	1955	1126	40.918	-111.399	1575.6524
Sumter Co. SC	Sumter	SC	8.3	8	eastern temperate forests	555	2158	1649	33.92	-80.341	1722.5313
Sussex Co.DE	Sussex	DE	8.5	8	eastern temperate forests	508	1982	1613	38.69	-75.385	2424.4472
Tooele Co. UT	Tooele	UT	10.1	10	north american deserts	485	1955	1141	40.531	-112.298	17978.0965
Trumbull Co. OH	Trumbull	OH	8.1	8	eastern temperate forests	464	2426	1887	41.237	-80.818	1601.397
Unicoi Co. TN	Unicoi	TN	8.4	8	eastern temperate forests	465	1981	1500	36.073	-82.518	482.1803
Union Co. GA	Union	GA	8.4	8	eastern temperate forests	405	2365	1542	34.876	-83.958	833.7987
Volusia Co. FL	Volusia	FL	8.5	8	eastern temperate forests	581	2883	1735	29.028	-81.303	2851.6677
Washington Co.PA	Washington	PA	8.4	8	eastern temperate forests	437	2588	2033	40.174	-80.246	2219.6041
Wright Co. MN	Wright	MN	8.1	8	eastern temperate forests	429	1648	1333	48.172	-93.875	1713.1814
Yuma Co. AZ	Yuma	AZ	10.2	10	north american deserts	784	3715	1564	32.693	-114.628	14281.2341
Yuma Co. CO	Yuma	CO	9.4	9	great plains	243	2716	1212	40.076	-102.223	14281.2341
