# Supplementary material for: Few keystone plant genera support the majority of Lepidoptera species
Source: Nat Commun. 2020 Nov 13;11:5751. doi: 10.1038/s41467-020-19565-4 (PMC7666120; doi:10.1038/s41467-020-19565-4)
Supplement: Supplementary file 4 — Supplementary Data 1–6 [file 41467_2020_19565_MOESM4_ESM.zip › SupplementaryData2_lepRichness_alldata.csv]

family	genus	plant_type	lep_richness	county
Fagaceae	Quercus	woody	397	Blount Co. AL
Rosaceae	Prunus	woody	243	Blount Co. AL
Juglandaceae	Carya	woody	204	Blount Co. AL
Salicaceae	Salix	woody	188	Blount Co. AL
Betulaceae	Betula	woody	185	Blount Co. AL
Aceraceae	Acer	woody	183	Blount Co. AL
Rosaceae	Malus	woody	171	Blount Co. AL
Salicaceae	Populus	woody	161	Blount Co. AL
Ericaceae	Vaccinium	woody	155	Blount Co. AL
Ulmaceae	Ulmus	woody	139	Blount Co. AL
Juglandaceae	Juglans	woody	116	Blount Co. AL
Tiliaceae	Tilia	woody	111	Blount Co. AL
Pinaceae	Pinus	woody	108	Blount Co. AL
Oleaceae	Fraxinus	woody	106	Blount Co. AL
Fagaceae	Castanea	woody	100	Blount Co. AL
Fagaceae	Fagus	woody	98	Blount Co. AL
Rosaceae	Crataegus	woody	97	Blount Co. AL
Rosaceae	Rubus	woody	96	Blount Co. AL
Betulaceae	Alnus	woody	94	Blount Co. AL
Fabaceae	Trifolium	herbaceous	85	Blount Co. AL
Rosaceae	Rosa	woody	83	Blount Co. AL
Caprifoliaceae	Viburnum	woody	83	Blount Co. AL
Asteraceae	Solidago	herbaceous	82	Blount Co. AL
Cornaceae	Cornus	woody	77	Blount Co. AL
Betulaceae	Corylus	woody	71	Blount Co. AL
Betulaceae	Ostrya	woody	70	Blount Co. AL
Rosaceae	Amelanchier	woody	61	Blount Co. AL
Vitaceae	Vitis	woody	60	Blount Co. AL
Fabaceae	Robinia	woody	60	Blount Co. AL
Asteraceae	Helianthus	herbaceous	59	Blount Co. AL
Betulaceae	Carpinus	woody	59	Blount Co. AL
Solanaceae	Solanum	herbaceous	56	Blount Co. AL
Hamamelidaceae	Hamamelis	woody	55	Blount Co. AL
Ebenaceae	Diospyros	woody	52	Blount Co. AL
Ericaceae	Rhododendron	woody	50	Blount Co. AL
Anacardiaceae	Rhus	woody	50	Blount Co. AL
Asteraceae	Ambrosia	herbaceous	49	Blount Co. AL
Convolvulaceae	Ipomoea	herbaceous	45	Blount Co. AL
Rosaceae	Fragaria	herbaceous	44	Blount Co. AL
Ulmaceae	Celtis	woody	44	Blount Co. AL
Plantaginaceae	Plantago	herbaceous	43	Blount Co. AL
Aquifoliaceae	Ilex	woody	43	Blount Co. AL
Asteraceae	Lactuca	herbaceous	42	Blount Co. AL
Fabaceae	Gleditsia	woody	41	Blount Co. AL
Grossulariaceae	Ribes	woody	41	Blount Co. AL
Platanaceae	Platanus	woody	41	Blount Co. AL
Polygonaceae	Polygonum	herbaceous	39	Blount Co. AL
Asteraceae	Eupatorium	herbaceous	39	Blount Co. AL
Hamamelidaceae	Liquidambar	woody	39	Blount Co. AL
Pinaceae	Tsuga	woody	36	Blount Co. AL
Polygonaceae	Rumex	herbaceous	35	Blount Co. AL
Malvaceae	Hibiscus	herbaceous	33	Blount Co. AL
Myricaceae	Morella	woody	32	Blount Co. AL
Chenopodiaceae	Chenopodium	herbaceous	31	Blount Co. AL
Hippocastanaceae	Aesculus	woody	31	Blount Co. AL
Ericaceae	Gaylussacia	woody	31	Blount Co. AL
Cornaceae	Nyssa	woody	31	Blount Co. AL
Lauraceae	Sassafras	woody	30	Blount Co. AL
Rosaceae	Aronia	woody	29	Blount Co. AL
Rhamnaceae	Ceanothus	woody	29	Blount Co. AL
Poaceae	Poa	herbaceous	28	Blount Co. AL
Vitaceae	Parthenocissus	woody	28	Blount Co. AL
Cupressaceae	Juniperus	woody	27	Blount Co. AL
Poaceae	Panicum	herbaceous	27	Blount Co. AL
Asteraceae	Erigeron	herbaceous	26	Blount Co. AL
Asteraceae	Baccharis	herbaceous	26	Blount Co. AL
Polygonaceae	Persicaria	herbaceous	26	Blount Co. AL
Fabaceae	Amorpha	herbaceous	25	Blount Co. AL
Caprifoliaceae	Sambucus	woody	25	Blount Co. AL
Poaceae	Saccharum	herbaceous	24	Blount Co. AL
Geraniaceae	Geranium	herbaceous	24	Blount Co. AL
Rubiaceae	Cephalanthus	woody	24	Blount Co. AL
Fabaceae	Cercis	woody	24	Blount Co. AL
Fabaceae	Lespedeza	herbaceous	24	Blount Co. AL
Rosaceae	Physocarpus	woody	24	Blount Co. AL
Caprifoliaceae	Lonicera	woody	23	Blount Co. AL
Asteraceae	Cirsium	herbaceous	22	Blount Co. AL
Fabaceae	Desmodium	herbaceous	21	Blount Co. AL
Magnoliaceae	Magnolia	woody	21	Blount Co. AL
Violaceae	Viola	herbaceous	20	Blount Co. AL
Smilacaceae	Smilax	woody	20	Blount Co. AL
Magnoliaceae	Liriodendron	woody	20	Blount Co. AL
Asteraceae	Vernonia	herbaceous	20	Blount Co. AL
Fabaceae	Baptisia	herbaceous	19	Blount Co. AL
Asteraceae	Bidens	herbaceous	19	Blount Co. AL
Onagraceae	Oenothera	herbaceous	19	Blount Co. AL
Ericaceae	Kalmia	woody	19	Blount Co. AL
Asteraceae	Senecio	herbaceous	17	Blount Co. AL
Cupressaceae	Taxodium	woody	17	Blount Co. AL
Asteraceae	Verbesina	herbaceous	17	Blount Co. AL
Fabaceae	Wisteria	woody	17	Blount Co. AL
Asteraceae	Parthenium	herbaceous	16	Blount Co. AL
Poaceae	Andropogon	herbaceous	16	Blount Co. AL
Asteraceae	Heterotheca	herbaceous	16	Blount Co. AL
Poaceae	Paspalum	herbaceous	16	Blount Co. AL
Clusiaceae	Hypericum	herbaceous	15	Blount Co. AL
Anacardiaceae	Toxicodendron	woody	15	Blount Co. AL
Liliaceae	Allium	herbaceous	14	Blount Co. AL
Asteraceae	Rudbeckia	herbaceous	14	Blount Co. AL
Caprifoliaceae	Symphoricarpos	woody	14	Blount Co. AL
Fabaceae	Vicia	herbaceous	13	Blount Co. AL
Typhaceae	Typha	herbaceous	13	Blount Co. AL
Vitaceae	Ampelopsis	woody	13	Blount Co. AL
Annonaceae	Asimina	woody	13	Blount Co. AL
Celastraceae	Euonymus	woody	13	Blount Co. AL
Agavaceae	Yucca	herbaceous	13	Blount Co. AL
Poaceae	Hordeum	herbaceous	12	Blount Co. AL
Onagraceae	Epilobium	herbaceous	12	Blount Co. AL
Caryophyllaceae	Stellaria	herbaceous	12	Blount Co. AL
Asclepiadaceae	Asclepias	herbaceous	12	Blount Co. AL
Cyperaceae	Carex	herbaceous	12	Blount Co. AL
Lauraceae	Lindera	woody	12	Blount Co. AL
Ericaceae	Lyonia	woody	12	Blount Co. AL
Berberidaceae	Berberis	woody	11	Blount Co. AL
Fabaceae	Mimosa	herbaceous	11	Blount Co. AL
Poaceae	Arundinaria	herbaceous	11	Blount Co. AL
Oleaceae	Chionanthus	woody	11	Blount Co. AL
Euphorbiaceae	Croton	herbaceous	11	Blount Co. AL
Liliaceae	Lilium	herbaceous	11	Blount Co. AL
Ericaceae	Oxydendrum	woody	11	Blount Co. AL
Verbenaceae	Verbena	herbaceous	11	Blount Co. AL
Asteraceae	Xanthium	herbaceous	10	Blount Co. AL
Solanaceae	Physalis	herbaceous	10	Blount Co. AL
Fabaceae	Senna	herbaceous	10	Blount Co. AL
Malvaceae	Sida	herbaceous	10	Blount Co. AL
Fabaceae	Chamaecrista	herbaceous	10	Blount Co. AL
Clethraceae	Clethra	woody	10	Blount Co. AL
Euphorbiaceae	Euphorbia	herbaceous	10	Blount Co. AL
Rubiaceae	Galium	herbaceous	10	Blount Co. AL
Iridaceae	Iris	herbaceous	10	Blount Co. AL
Phytolaccaceae	Phytolacca	herbaceous	10	Blount Co. AL
Linaceae	Linum	herbaceous	9	Blount Co. AL
Apocynaceae	Apocynum	herbaceous	9	Blount Co. AL
Bignoniaceae	Catalpa	woody	9	Blount Co. AL
Poaceae	Chasmanthium	herbaceous	9	Blount Co. AL
Ranunculaceae	Clematis	herbaceous	9	Blount Co. AL
Cyperaceae	Cyperus	herbaceous	9	Blount Co. AL
Balsaminaceae	Impatiens	herbaceous	9	Blount Co. AL
Scrophulariaceae	Penstemon	herbaceous	9	Blount Co. AL
Asteraceae	Pluchea	herbaceous	9	Blount Co. AL
Cyperaceae	Scirpus	herbaceous	9	Blount Co. AL
Poaceae	Elymus	herbaceous	8	Blount Co. AL
Lamiaceae	Salvia	herbaceous	8	Blount Co. AL
Hydrangaeceae	Hydrangea	woody	8	Blount Co. AL
Poaceae	Setaria	herbaceous	8	Blount Co. AL
Urticaceae	Boehmeria	herbaceous	8	Blount Co. AL
Styracaceae	Halesia	woody	8	Blount Co. AL
Acanthaceae	Justicia	herbaceous	8	Blount Co. AL
Nymphaeceae	Nymphaea	herbaceous	8	Blount Co. AL
Poaceae	Urochloa	herbaceous	8	Blount Co. AL
Moraceae	Morus	woody	7	Blount Co. AL
Fabaceae	Crotalaria	herbaceous	7	Blount Co. AL
Euphorbiaceae	Acalypha	herbaceous	7	Blount Co. AL
Asteraceae	Achillea	herbaceous	7	Blount Co. AL
Bignoniaceae	Campsis	woody	7	Blount Co. AL
Ranunculaceae	Delphinium	herbaceous	7	Blount Co. AL
Rhamnaceae	Frangula	woody	7	Blount Co. AL
Lamiaceae	Monarda	herbaceous	7	Blount Co. AL
Nymphaeceae	Nuphar	herbaceous	7	Blount Co. AL
Potamogatonaceae	Potamogeton	herbaceous	7	Blount Co. AL
Alismataceae	Sagittaria	herbaceous	7	Blount Co. AL
Sarraceniaceae	Sarracenia	herbaceous	7	Blount Co. AL
Sapotaceae	Sideroxylon	woody	7	Blount Co. AL
Poaceae	Sorghastrum	herbaceous	7	Blount Co. AL
Lamiaceae	Stachys	herbaceous	7	Blount Co. AL
Poaceae	Tridens	herbaceous	7	Blount Co. AL
Brassicaceae	Lepidium	herbaceous	6	Blount Co. AL
Cactaceae	Opuntia	herbaceous	6	Blount Co. AL
Fabaceae	Tephrosia	herbaceous	6	Blount Co. AL
Onagraceae	Ludwigia	herbaceous	6	Blount Co. AL
Fabaceae	Amphicarpaea	herbaceous	6	Blount Co. AL
Ranunculaceae	Aquilegia	herbaceous	6	Blount Co. AL
Fabaceae	Clitoria	herbaceous	6	Blount Co. AL
Asteraceae	Coreopsis	herbaceous	6	Blount Co. AL
Fabaceae	Galactia	herbaceous	6	Blount Co. AL
Asteraceae	Helenium	herbaceous	6	Blount Co. AL
Fabaceae	Rhynchosia	herbaceous	6	Blount Co. AL
Arecaceae	Sabal	woody	6	Blount Co. AL
Poaceae	Schizachyrium	herbaceous	6	Blount Co. AL
Crassulaceae	Sedum	herbaceous	6	Blount Co. AL
Sparganiaceae	Sparganium	herbaceous	6	Blount Co. AL
Poaceae	Agrostis	herbaceous	5	Blount Co. AL
Dennstaedtiaceae	Pteridium	herbaceous	5	Blount Co. AL
Scrophulariaceae	Aureolaria	herbaceous	5	Blount Co. AL
Poaceae	Bromus	herbaceous	5	Blount Co. AL
Asteraceae	Chrysopsis	herbaceous	5	Blount Co. AL
Apiaceae	Cicuta	herbaceous	5	Blount Co. AL
Anacardiaceae	Cotinus	woody	5	Blount Co. AL
Poaceae	Eragrostis	herbaceous	5	Blount Co. AL
Apiaceae	Hydrocotyle	herbaceous	5	Blount Co. AL
Asteraceae	Liatris	herbaceous	5	Blount Co. AL
Asteraceae	Mikania	herbaceous	5	Blount Co. AL
Scrophulariaceae	Mimulus	herbaceous	5	Blount Co. AL
Dryopteridaceae	Onoclea	herbaceous	5	Blount Co. AL
Passifloraceae	Passiflora	herbaceous	5	Blount Co. AL
Asteraceae	Pityopsis	herbaceous	5	Blount Co. AL
Asteraceae	Pyrrhopappus	herbaceous	5	Blount Co. AL
Melastomataceae	Rhexia	herbaceous	5	Blount Co. AL
Commelinaceae	Tradescantia	herbaceous	5	Blount Co. AL
Scrophulariaceae	Veronica	herbaceous	5	Blount Co. AL
Vitaceae	Cissus	woody	4	Blount Co. AL
Scrophulariaceae	Agalinis	herbaceous	4	Blount Co. AL
Fabaceae	Apios	herbaceous	4	Blount Co. AL
Araliaceae	Aralia	herbaceous	4	Blount Co. AL
Fabaceae	Centrosema	herbaceous	4	Blount Co. AL
Asteraceae	Croptilon	herbaceous	4	Blount Co. AL
Poaceae	Dichanthelium	herbaceous	4	Blount Co. AL
Caprifoliaceae	Diervilla	woody	4	Blount Co. AL
Thymelaeaceae	Dirca	woody	4	Blount Co. AL
Asteraceae	Doellingeria	herbaceous	4	Blount Co. AL
Apiaceae	Eryngium	herbaceous	4	Blount Co. AL
Asteraceae	Gaillardia	herbaceous	4	Blount Co. AL
Asteraceae	Iva	herbaceous	4	Blount Co. AL
Juncaceae	Juncus	herbaceous	4	Blount Co. AL
Urticaceae	Laportea	herbaceous	4	Blount Co. AL
Lemnaceae	Lemna	herbaceous	4	Blount Co. AL
Campanulaceae	Lobelia	herbaceous	4	Blount Co. AL
Araceae	Orontium	herbaceous	4	Blount Co. AL
Oxalidaceae	Oxalis	herbaceous	4	Blount Co. AL
Polemoniaceae	Phlox	herbaceous	4	Blount Co. AL
Berberidaceae	Podophyllum	herbaceous	4	Blount Co. AL
Dryopteridaceae	Polystichum	herbaceous	4	Blount Co. AL
Asteraceae	Pseudognaphalium	herbaceous	4	Blount Co. AL
Rutaceae	Ptelea	woody	4	Blount Co. AL
Acanthaceae	Ruellia	herbaceous	4	Blount Co. AL
Scrophulariaceae	Scrophularia	herbaceous	4	Blount Co. AL
Fabaceae	Strophostyles	herbaceous	4	Blount Co. AL
Symplocaceae	Symplocos	woody	4	Blount Co. AL
Thelypteridaceae	Thelypteris	herbaceous	4	Blount Co. AL
Fabaceae	Thermopsis	herbaceous	4	Blount Co. AL
Poaceae	Tripsacum	herbaceous	4	Blount Co. AL
Convolvulaceae	Calystegia	herbaceous	3	Blount Co. AL
Brassicaceae	Cardamine	herbaceous	3	Blount Co. AL
Asteraceae	Grindelia	herbaceous	3	Blount Co. AL
Rosaceae	Potentilla	herbaceous	3	Blount Co. AL
Ranunculaceae	Thalictrum	herbaceous	3	Blount Co. AL
Asteraceae	Ageratina	herbaceous	3	Blount Co. AL
Apiaceae	Angelica	herbaceous	3	Blount Co. AL
Bignoniaceae	Bignonia	woody	3	Blount Co. AL
Poaceae	Bouteloua	herbaceous	3	Blount Co. AL
Calycanthaceae	Calycanthus	woody	3	Blount Co. AL
Commelinaceae	Commelina	herbaceous	3	Blount Co. AL
Asclepiadaceae	Cynanchum	herbaceous	3	Blount Co. AL
Cyperaceae	Eleocharis	herbaceous	3	Blount Co. AL
Ericaceae	Eubotrys	woody	3	Blount Co. AL
Fabaceae	Hylodesmum	herbaceous	3	Blount Co. AL
Poaceae	Leersia	herbaceous	3	Blount Co. AL
Boraginaceae	Lithospermum	herbaceous	3	Blount Co. AL
Primulaceae	Lysimachia	herbaceous	3	Blount Co. AL
Osmundaceae	Osmunda	herbaceous	3	Blount Co. AL
Viscaceae	Phoradendron	woody	3	Blount Co. AL
Verbenaceae	Phyla	herbaceous	3	Blount Co. AL
Euphorbiaceae	Phyllanthus	herbaceous	3	Blount Co. AL
Urticaceae	Pilea	herbaceous	3	Blount Co. AL
Lamiaceae	Pycnanthemum	herbaceous	3	Blount Co. AL
Cyperaceae	Rhynchospora	herbaceous	3	Blount Co. AL
Fabaceae	Stylosanthes	herbaceous	3	Blount Co. AL
Poaceae	Zizaniopsis	herbaceous	3	Blount Co. AL
Brassicaceae	Rorippa	herbaceous	2	Blount Co. AL
Poaceae	Echinochloa	herbaceous	2	Blount Co. AL
Boraginaceae	Myosotis	herbaceous	2	Blount Co. AL
Poaceae	Aristida	herbaceous	2	Blount Co. AL
Asteraceae	Arnoglossum	herbaceous	2	Blount Co. AL
Poaceae	Brachyelytrum	herbaceous	2	Blount Co. AL
Asteraceae	Brickellia	herbaceous	2	Blount Co. AL
Verbenaceae	Callicarpa	woody	2	Blount Co. AL
Scrophulariaceae	Chelone	herbaceous	2	Blount Co. AL
Pyrolaceae	Chimaphila	herbaceous	2	Blount Co. AL
Lamiaceae	Collinsonia	herbaceous	2	Blount Co. AL
Boraginaceae	Cynoglossum	herbaceous	2	Blount Co. AL
Scrophulariaceae	Dasistoma	herbaceous	2	Blount Co. AL
Rubiaceae	Diodia	herbaceous	2	Blount Co. AL
Brassicaceae	Draba	herbaceous	2	Blount Co. AL
Asteraceae	Elephantopus	herbaceous	2	Blount Co. AL
Asteraceae	Eutrochium	herbaceous	2	Blount Co. AL
Polygonaceae	Fallopia	woody	2	Blount Co. AL
Poaceae	Festuca	herbaceous	2	Blount Co. AL
Asteraceae	Gamochaeta	herbaceous	2	Blount Co. AL
Poaceae	Glyceria	herbaceous	2	Blount Co. AL
Asclepiadaceae	Gonolobus	herbaceous	2	Blount Co. AL
Lamiaceae	Hedeoma	herbaceous	2	Blount Co. AL
Asteraceae	Heliopsis	herbaceous	2	Blount Co. AL
Asteraceae	Hieracium	herbaceous	2	Blount Co. AL
Amaranthaceae	Iresine	herbaceous	2	Blount Co. AL
Grossulariaceae	Itea	herbaceous	2	Blount Co. AL
Liliaceae	Maianthemum	herbaceous	2	Blount Co. AL
Cucurbitaceae	Melothria	herbaceous	2	Blount Co. AL
Poaceae	Muhlenbergia	woody	2	Blount Co. AL
Asteraceae	Nabalus	herbaceous	2	Blount Co. AL
Scrophulariaceae	Nuttallanthus	herbaceous	2	Blount Co. AL
Fabaceae	Orbexilum	herbaceous	2	Blount Co. AL
Asteraceae	Packera	herbaceous	2	Blount Co. AL
Urticaceae	Parietaria	herbaceous	2	Blount Co. AL
Scrophulariaceae	Pedicularis	herbaceous	2	Blount Co. AL
Hydrophyllaceae	Phacelia	herbaceous	2	Blount Co. AL
Polygonaceae	Polypodium	herbaceous	2	Blount Co. AL
Ranunculaceae	Ranunculus	herbaceous	2	Blount Co. AL
Papaveraceae	Sanguinaria	herbaceous	2	Blount Co. AL
Saururaceae	Saururus	herbaceous	2	Blount Co. AL
Lamiaceae	Scutellaria	herbaceous	2	Blount Co. AL
Scrophulariaceae	Seymeria	herbaceous	2	Blount Co. AL
Caryophyllaceae	Silene	herbaceous	2	Blount Co. AL
Asteraceae	Silphium	herbaceous	2	Blount Co. AL
Lemnaceae	Spirodela	herbaceous	2	Blount Co. AL
Staphyleaceae	Staphylea	woody	2	Blount Co. AL
Theaceae	Stewartia	woody	2	Blount Co. AL
Lamiaceae	Trichostema	herbaceous	2	Blount Co. AL
Caprifoliaceae	Triosteum	herbaceous	2	Blount Co. AL
Blechnaceae	Woodwardia	herbaceous	2	Blount Co. AL
Apiaceae	Zizia	herbaceous	2	Blount Co. AL
Poaceae	Alopecurus	herbaceous	1	Blount Co. AL
Cabombaceae	Cabomba	herbaceous	1	Blount Co. AL
Araliaceae	Panax	herbaceous	1	Blount Co. AL
Lythraceae	Rotala	herbaceous	1	Blount Co. AL
Ranunculaceae	Aconitum	herbaceous	1	Blount Co. AL
Ranunculaceae	Actaea	herbaceous	1	Blount Co. AL
Pteridaceae	Adiantum	herbaceous	1	Blount Co. AL
Alismataceae	Alisma	herbaceous	1	Blount Co. AL
Asteraceae	Amphiachyris	herbaceous	1	Blount Co. AL
Apocynaceae	Amsonia	herbaceous	1	Blount Co. AL
Asteraceae	Antennaria	herbaceous	1	Blount Co. AL
Rosaceae	Aruncus	herbaceous	1	Blount Co. AL
Aristolochiaceae	Asarum	herbaceous	1	Blount Co. AL
Dryopteridaceae	Athyrium	herbaceous	1	Blount Co. AL
Poaceae	Axonopus	herbaceous	1	Blount Co. AL
Azollaceae	Azolla	herbaceous	1	Blount Co. AL
Rhamnaceae	Berchemia	woody	1	Blount Co. AL
Asteraceae	Bigelowia	herbaceous	1	Blount Co. AL
Brassicaceae	Borodinia	herbaceous	1	Blount Co. AL
Scrophulariaceae	Buchnera	herbaceous	1	Blount Co. AL
Malvaceae	Callirhoe	herbaceous	1	Blount Co. AL
Campanulaceae	Campanula	herbaceous	1	Blount Co. AL
Berberidaceae	Caulophyllum	herbaceous	1	Blount Co. AL
Apiaceae	Chaerophyllum	herbaceous	1	Blount Co. AL
Lamiaceae	Clinopodium	herbaceous	1	Blount Co. AL
Menispermaceae	Cocculus	woody	1	Blount Co. AL
Asteraceae	Conoclinium	herbaceous	1	Blount Co. AL
Apiaceae	Cryptotaenia	herbaceous	1	Blount Co. AL
Cuscutaceae	Cuscuta	herbaceous	1	Blount Co. AL
Orchidaceae	Cypripedium	herbaceous	1	Blount Co. AL
Poaceae	Danthonia	herbaceous	1	Blount Co. AL
Dennstaedtiaceae	Dennstaedtia	herbaceous	1	Blount Co. AL
Fabaceae	Desmanthus	herbaceous	1	Blount Co. AL
Convolvulaceae	Dichondra	herbaceous	1	Blount Co. AL
Acanthaceae	Dicliptera	herbaceous	1	Blount Co. AL
Dioscoreaceae	Dioscorea	herbaceous	1	Blount Co. AL
Droseraceae	Drosera	herbaceous	1	Blount Co. AL
Asteraceae	Echinacea	herbaceous	1	Blount Co. AL
Alismataceae	Echinodorus	herbaceous	1	Blount Co. AL
Asteraceae	Eclipta	herbaceous	1	Blount Co. AL
Hydrocharitaceae	Elodea	herbaceous	1	Blount Co. AL
Aristolochiaceae	Endodeca	herbaceous	1	Blount Co. AL
Ericaceae	Epigaea	herbaceous	1	Blount Co. AL
Asteraceae	Eurybia	herbaceous	1	Blount Co. AL
Oleaceae	Forestiera	woody	1	Blount Co. AL
Gentianaceae	Frasera	herbaceous	1	Blount Co. AL
Diapensiaceae	Galax	herbaceous	1	Blount Co. AL
Gentianaceae	Gentiana	herbaceous	1	Blount Co. AL
Rosaceae	Geum	herbaceous	1	Blount Co. AL
Rubiaceae	Houstonia	herbaceous	1	Blount Co. AL
Hydrophyllaceae	Hydrophyllum	herbaceous	1	Blount Co. AL
Liliaceae	Hymenocallis	herbaceous	1	Blount Co. AL
Asteraceae	Ionactis	herbaceous	1	Blount Co. AL
Aristolochiaceae	Isotrema	woody	1	Blount Co. AL
Cistaceae	Lechea	herbaceous	1	Blount Co. AL
Apiaceae	Ligusticum	herbaceous	1	Blount Co. AL
Scrophulariaceae	Lindernia	herbaceous	1	Blount Co. AL
Lamiaceae	Lycopus	herbaceous	1	Blount Co. AL
Asclepiadaceae	Matelea	herbaceous	1	Blount Co. AL
Menispermaceae	Menispermum	woody	1	Blount Co. AL
Monotropaceae	Monotropa	herbaceous	1	Blount Co. AL
Apiaceae	Osmorhiza	herbaceous	1	Blount Co. AL
Apiaceae	Oxypolis	herbaceous	1	Blount Co. AL
Hydrangaeceae	Philadelphus	woody	1	Blount Co. AL
Lamiaceae	Physostegia	herbaceous	1	Blount Co. AL
Orchidaceae	Platanthera	herbaceous	1	Blount Co. AL
Polygalaceae	Polygala	herbaceous	1	Blount Co. AL
Asteraceae	Polymnia	herbaceous	1	Blount Co. AL
Apiaceae	Ptilimnium	herbaceous	1	Blount Co. AL
Asteraceae	Ratibida	herbaceous	1	Blount Co. AL
Cyperaceae	Schoenoplectus	herbaceous	1	Blount Co. AL
Asteraceae	Sericocarpus	herbaceous	1	Blount Co. AL
Asteraceae	Smallanthus	herbaceous	1	Blount Co. AL
Orchidaceae	Spiranthes	herbaceous	1	Blount Co. AL
Poaceae	Sporobolus	herbaceous	1	Blount Co. AL
Convolvulaceae	Stylisma	herbaceous	1	Blount Co. AL
Styracaceae	Styrax	herbaceous	1	Blount Co. AL
Apiaceae	Thaspium	herbaceous	1	Blount Co. AL
Liliaceae	Trillium	herbaceous	1	Blount Co. AL
Lentibulariaceae	Utricularia	herbaceous	1	Blount Co. AL
Liliaceae	Uvularia	herbaceous	1	Blount Co. AL
Valerianaceae	Valerianella	herbaceous	1	Blount Co. AL
Liliaceae	Veratrum	herbaceous	1	Blount Co. AL
Scrophulariaceae	Veronicastrum	herbaceous	1	Blount Co. AL
Aspleniaceae	Asplenium	herbaceous	0	Blount Co. AL
Asteraceae	Acmella	herbaceous	0	Blount Co. AL
Rosaceae	Agrimonia	herbaceous	0	Blount Co. AL
Liliaceae	Aletris	herbaceous	0	Blount Co. AL
Liliaceae	Amianthium	herbaceous	0	Blount Co. AL
Lythraceae	Ammannia	herbaceous	0	Blount Co. AL
Ranunculaceae	Anemone	herbaceous	0	Blount Co. AL
Caryophyllaceae	Arenaria	herbaceous	0	Blount Co. AL
Araceae	Arisaema	herbaceous	0	Blount Co. AL
Asteraceae	Astranthium	herbaceous	0	Blount Co. AL
Gentianaceae	Bartonia	herbaceous	0	Blount Co. AL
Lamiaceae	Blephilia	herbaceous	0	Blount Co. AL
Asteraceae	Boltonia	herbaceous	0	Blount Co. AL
Ophioglossaceae	Botrypus	herbaceous	0	Blount Co. AL
Asteraceae	Brintonia	herbaceous	0	Blount Co. AL
Polygonaceae	Brunnichia	herbaceous	0	Blount Co. AL
Poaceae	Calamagrostis	herbaceous	0	Blount Co. AL
Poaceae	Calamovilfa	herbaceous	0	Blount Co. AL
Callitrichaceae	Callitriche	herbaceous	0	Blount Co. AL
Menispermaceae	Calycocarpum	woody	0	Blount Co. AL
Liliaceae	Camassia	herbaceous	0	Blount Co. AL
Campanulaceae	Campanulastrum	herbaceous	0	Blount Co. AL
Cucurbitaceae	Cayaponia	herbaceous	0	Blount Co. AL
Ceratophyllaceae	Ceratophyllum	herbaceous	0	Blount Co. AL
Liliaceae	Chamaelirium	herbaceous	0	Blount Co. AL
Asteraceae	Chrysogonum	herbaceous	0	Blount Co. AL
Poaceae	Cinna	herbaceous	0	Blount Co. AL
Onagraceae	Circaea	herbaceous	0	Blount Co. AL
Fabaceae	Cladrastis	woody	0	Blount Co. AL
Portulacaceae	Claytonia	herbaceous	0	Blount Co. AL
Euphorbiaceae	Cnidoscolus	herbaceous	0	Blount Co. AL
Poaceae	Coleataenia	herbaceous	0	Blount Co. AL
Orobanchaceae	Conopholis	herbaceous	0	Blount Co. AL
Orchidaceae	Corallorhiza	herbaceous	0	Blount Co. AL
Fumariaceae	Corydalis	herbaceous	0	Blount Co. AL
Hymenophyllaceae	Crepidomanes	herbaceous	0	Blount Co. AL
Stemonaceae	Croomia	herbaceous	0	Blount Co. AL
Lamiaceae	Cunila	herbaceous	0	Blount Co. AL
Dryopteridaceae	Cystopteris	herbaceous	0	Blount Co. AL
Hydrangeaceae	Decumaria	herbaceous	0	Blount Co. AL
Lycopodiaceae	Dendrolycopodium	herbaceous	0	Blount Co. AL
Poaceae	Deschampsia	herbaceous	0	Blount Co. AL
Crassulaceae	Diamorpha	herbaceous	0	Blount Co. AL
Fumariaceae	Dicentra	herbaceous	0	Blount Co. AL
Hymenophyllaceae	Didymoglossum	herbaceous	0	Blount Co. AL
Lycopodiaceae	Diphasiastrum	woody	0	Blount Co. AL
Primulaceae	Dodecatheon	herbaceous	0	Blount Co. AL
Dryopteridaceae	Dryopteris	herbaceous	0	Blount Co. AL
Cyperaceae	Dulichium	herbaceous	0	Blount Co. AL
Ranunculaceae	Enemion	herbaceous	0	Blount Co. AL
Orobanchaceae	Epifagus	herbaceous	0	Blount Co. AL
Equisetaceae	Equisetum	herbaceous	0	Blount Co. AL
Apiaceae	Erigenia	herbaceous	0	Blount Co. AL
Liliaceae	Erythronium	herbaceous	0	Blount Co. AL
Cyperaceae	Fimbristylis	herbaceous	0	Blount Co. AL
Asteraceae	Fleischmannia	herbaceous	0	Blount Co. AL
Hamamelidaceae	Fothergilla	woody	0	Blount Co. AL
Cyperaceae	Fuirena	herbaceous	0	Blount Co. AL
Orchidaceae	Galearis	herbaceous	0	Blount Co. AL
Loganiaceae	Gelsemium	herbaceous	0	Blount Co. AL
Rosaceae	Gillenia	herbaceous	0	Blount Co. AL
Verbenaceae	Glandularia	herbaceous	0	Blount Co. AL
Orchidaceae	Goodyera	herbaceous	0	Blount Co. AL
Scrophulariaceae	Gratiola	herbaceous	0	Blount Co. AL
Poaceae	Gymnopogon	herbaceous	0	Blount Co. AL
Apiaceae	Harperella	herbaceous	0	Blount Co. AL
Ranunculaceae	Hepatica	herbaceous	0	Blount Co. AL
Pontederiaceae	Heteranthera	herbaceous	0	Blount Co. AL
Saxifragaceaea	Heuchera	herbaceous	0	Blount Co. AL
Orchidaceae	Hexalectris	herbaceous	0	Blount Co. AL
Aristolochiaceae	Hexastylis	herbaceous	0	Blount Co. AL
Diplaziopsidaceae	Homalosorus	herbaceous	0	Blount Co. AL
Primulaceae	Hottonia	herbaceous	0	Blount Co. AL
Violaceae	Hybanthus	herbaceous	0	Blount Co. AL
Ranunculaceae	Hydrastis	herbaceous	0	Blount Co. AL
Hydrophyllaceae	Hydrolea	herbaceous	0	Blount Co. AL
Ericaceae	Hypopitys	herbaceous	0	Blount Co. AL
Liliaceae	Hypoxis	herbaceous	0	Blount Co. AL
Isoetaceae	Isoetes	herbaceous	0	Blount Co. AL
Cyperaceae	Isolepis	herbaceous	0	Blount Co. AL
Orchidaceae	Isotria	herbaceous	0	Blount Co. AL
Asteraceae	Jamesianthus	herbaceous	0	Blount Co. AL
Berberidaceae	Jeffersonia	herbaceous	0	Blount Co. AL
Asteraceae	Krigia	herbaceous	0	Blount Co. AL
Cyperaceae	Kyllinga	herbaceous	0	Blount Co. AL
Brassicaceae	Leavenworthia	herbaceous	0	Blount Co. AL
Scrophulariaceae	Leucospora	herbaceous	0	Blount Co. AL
Juncaceae	Luzula	herbaceous	0	Blount Co. AL
Lycopodiaceae	Lycopodiella	herbaceous	0	Blount Co. AL
Orchidaceae	Malaxis	herbaceous	0	Blount Co. AL
Agavaceae	Manfreda	herbaceous	0	Blount Co. AL
Asteraceae	Marshallia	herbaceous	0	Blount Co. AL
Scrophulariaceae	Mecardonia	herbaceous	0	Blount Co. AL
Liliaceae	Medeola	herbaceous	0	Blount Co. AL
Poaceae	Melica	herbaceous	0	Blount Co. AL
Boraginaceae	Mertensia	herbaceous	0	Blount Co. AL
Saxifragaceae	Micranthes	herbaceous	0	Blount Co. AL
Caryophyllaceae	Minuartia	herbaceous	0	Blount Co. AL
Rubiaceae	Mitchella	herbaceous	0	Blount Co. AL
Loganiaceae	Mitreola	herbaceous	0	Blount Co. AL
Monotropaceae	Monotropsis	herbaceous	0	Blount Co. AL
Ranunculaceae	Myosurus	herbaceous	0	Blount Co. AL
Pteridaceae	Myriopteris	herbaceous	0	Blount Co. AL
Najadaceae	Najas	herbaceous	0	Blount Co. AL
Hydrophyllaceae	Nemophila	woody	0	Blount Co. AL
Orchidaceae	Neottia	herbaceous	0	Blount Co. AL
Santalaceae	Nestronia	woody	0	Blount Co. AL
Rosaceae	Neviusia	woody	0	Blount Co. AL
Liliaceae	Nothoscordum	herbaceous	0	Blount Co. AL
Gentianaceae	Obolaria	herbaceous	0	Blount Co. AL
Ophioglossaceae	Ophioglossum	herbaceous	0	Blount Co. AL
Orobanchaceae	Orobanche	herbaceous	0	Blount Co. AL
Osmundaceae	Osmundastrum	herbaceous	0	Blount Co. AL
Buxaceae	Pachysandra	herbaceous	0	Blount Co. AL
Thelypteridaceae	Parathelypteris	herbaceous	0	Blount Co. AL
Caryophyllaceae	Paronychia	herbaceous	0	Blount Co. AL
Scrophulariaceae	Paysonia	herbaceous	0	Blount Co. AL
Pteridaceae	Pellaea	herbaceous	0	Blount Co. AL
Araceae	Peltandra	herbaceous	0	Blount Co. AL
Crassulaceae	Penthorum	herbaceous	0	Blount Co. AL
Thelypteridaceae	Phegopteris	herbaceous	0	Blount Co. AL
Portulacaceae	Phemeranthus	herbaceous	0	Blount Co. AL
Verbenaceae	Phryma	herbaceous	0	Blount Co. AL
Phyllanthaceae	Phyllanthopsis	woody	0	Blount Co. AL
Poaceae	Piptochaetium	woody	0	Blount Co. AL
Brassicaceae	Planodes	herbaceous	0	Blount Co. AL
Polypodiaceae	Pleopeltis	herbaceous	0	Blount Co. AL
Podostemaceae	Podostemum	herbaceous	0	Blount Co. AL
Polemoniaceae	Polemonium	herbaceous	0	Blount Co. AL
Liliaceae	Polygonatum	herbaceous	0	Blount Co. AL
Buddlejaceae	Polypremum	herbaceous	0	Blount Co. AL
Orchidaceae	Ponthieva	herbaceous	0	Blount Co. AL
Liliaceae	Prosartes	herbaceous	0	Blount Co. AL
Haloragaceae	Proserpinaca	herbaceous	0	Blount Co. AL
Lamiaceae	Prunella	herbaceous	0	Blount Co. AL
Gentianaceae	Sabatia	herbaceous	0	Blount Co. AL
Caryophyllaceae	Sagina	herbaceous	0	Blount Co. AL
Apiaceae	Sanicula	herbaceous	0	Blount Co. AL
Ophioglossaceae	Sceptridium	herbaceous	0	Blount Co. AL
Liliaceae	Schoenolirion	herbaceous	0	Blount Co. AL
Cyperaceae	Schoenoplectiella	herbaceous	0	Blount Co. AL
Cyperaceae	Scleria	herbaceous	0	Blount Co. AL
Selaginellaceae	Selaginella	herbaceous	0	Blount Co. AL
Cucurbitaceae	Sicyos	herbaceous	0	Blount Co. AL
Iridaceae	Sisyrinchium	herbaceous	0	Blount Co. AL
Plantaginaceae	Sophronanthe	herbaceous	0	Blount Co. AL
Poaceae	Sphenopholis	herbaceous	0	Blount Co. AL
Loganiaceae	Spigelia	herbaceous	0	Blount Co. AL
Liliaceae	Stenanthium	herbaceous	0	Blount Co. AL
Rubiaceae	Stenaria	herbaceous	0	Blount Co. AL
Potamogetonaceae	Stuckenia	herbaceous	0	Blount Co. AL
Apocynaceae	Thyrsanthella	herbaceous	0	Blount Co. AL
Saxifragaceae	Tiarella	herbaceous	0	Blount Co. AL
Orchidaceae	Tipularia	herbaceous	0	Blount Co. AL
Euphorbiaceae	Tragia	herbaceous	0	Blount Co. AL
Ranunculaceae	Trautvetteria	herbaceous	0	Blount Co. AL
Apiaceae	Trepocarpus	herbaceous	0	Blount Co. AL
Campanulaceae	Triodanis	herbaceous	0	Blount Co. AL
Orchidaceae	Triphora	herbaceous	0	Blount Co. AL
Hymenophyllaceae	Vandenboschia	herbaceous	0	Blount Co. AL
Poaceae	Vulpia	herbaceous	0	Blount Co. AL
Lemnaceae	Wolffia	herbaceous	0	Blount Co. AL
Dryopteridaceae	Woodsia	herbaceous	0	Blount Co. AL
Ranunculaceae	Xanthorhiza	herbaceous	0	Blount Co. AL
Zannichelliaceae	Zannichellia	herbaceous	0	Blount Co. AL
Primulaceae	Samolus	herbaceous	0	Blount Co. AL
Fagaceae	Quercus	woody	397	Conecuh Co.AL
Rosaceae	Prunus	woody	243	Conecuh Co.AL
Juglandaceae	Carya	woody	204	Conecuh Co.AL
Salicaceae	Salix	woody	188	Conecuh Co.AL
Betulaceae	Betula	woody	185	Conecuh Co.AL
Aceraceae	Acer	woody	183	Conecuh Co.AL
Rosaceae	Malus	woody	171	Conecuh Co.AL
Salicaceae	Populus	woody	161	Conecuh Co.AL
Ericaceae	Vaccinium	woody	155	Conecuh Co.AL
Ulmaceae	Ulmus	woody	139	Conecuh Co.AL
Juglandaceae	Juglans	woody	116	Conecuh Co.AL
Tiliaceae	Tilia	woody	111	Conecuh Co.AL
Pinaceae	Pinus	woody	108	Conecuh Co.AL
Oleaceae	Fraxinus	woody	106	Conecuh Co.AL
Fagaceae	Castanea	woody	100	Conecuh Co.AL
Fagaceae	Fagus	woody	98	Conecuh Co.AL
Rosaceae	Crataegus	woody	97	Conecuh Co.AL
Rosaceae	Rubus	woody	96	Conecuh Co.AL
Betulaceae	Alnus	woody	94	Conecuh Co.AL
Fabaceae	Trifolium	herbaceous	85	Conecuh Co.AL
Rosaceae	Rosa	woody	83	Conecuh Co.AL
Caprifoliaceae	Viburnum	woody	83	Conecuh Co.AL
Asteraceae	Solidago	herbaceous	82	Conecuh Co.AL
Cornaceae	Cornus	woody	77	Conecuh Co.AL
Betulaceae	Corylus	woody	71	Conecuh Co.AL
Betulaceae	Ostrya	woody	70	Conecuh Co.AL
Rosaceae	Amelanchier	woody	61	Conecuh Co.AL
Vitaceae	Vitis	woody	60	Conecuh Co.AL
Fabaceae	Robinia	woody	60	Conecuh Co.AL
Asteraceae	Helianthus	herbaceous	59	Conecuh Co.AL
Betulaceae	Carpinus	woody	59	Conecuh Co.AL
Fabaceae	Phaseolus	herbaceous	57	Conecuh Co.AL
Solanaceae	Solanum	herbaceous	56	Conecuh Co.AL
Hamamelidaceae	Hamamelis	woody	55	Conecuh Co.AL
Ebenaceae	Diospyros	woody	52	Conecuh Co.AL
Ericaceae	Rhododendron	woody	50	Conecuh Co.AL
Anacardiaceae	Rhus	woody	50	Conecuh Co.AL
Asteraceae	Ambrosia	herbaceous	49	Conecuh Co.AL
Convolvulaceae	Ipomoea	herbaceous	45	Conecuh Co.AL
Rosaceae	Fragaria	herbaceous	44	Conecuh Co.AL
Ulmaceae	Celtis	woody	44	Conecuh Co.AL
Plantaginaceae	Plantago	herbaceous	43	Conecuh Co.AL
Aquifoliaceae	Ilex	woody	43	Conecuh Co.AL
Asteraceae	Lactuca	herbaceous	42	Conecuh Co.AL
Fabaceae	Gleditsia	woody	41	Conecuh Co.AL
Platanaceae	Platanus	woody	41	Conecuh Co.AL
Asteraceae	Eupatorium	herbaceous	39	Conecuh Co.AL
Hamamelidaceae	Liquidambar	woody	39	Conecuh Co.AL
Polygonaceae	Rumex	herbaceous	35	Conecuh Co.AL
Malvaceae	Hibiscus	herbaceous	33	Conecuh Co.AL
Myricaceae	Morella	woody	32	Conecuh Co.AL
Chenopodiaceae	Chenopodium	herbaceous	31	Conecuh Co.AL
Hippocastanaceae	Aesculus	woody	31	Conecuh Co.AL
Ericaceae	Gaylussacia	woody	31	Conecuh Co.AL
Cornaceae	Nyssa	woody	31	Conecuh Co.AL
Lauraceae	Sassafras	woody	30	Conecuh Co.AL
Rosaceae	Aronia	woody	29	Conecuh Co.AL
Rhamnaceae	Ceanothus	woody	29	Conecuh Co.AL
Poaceae	Poa	herbaceous	28	Conecuh Co.AL
Vitaceae	Parthenocissus	woody	28	Conecuh Co.AL
Cupressaceae	Juniperus	woody	27	Conecuh Co.AL
Poaceae	Panicum	herbaceous	27	Conecuh Co.AL
Asteraceae	Erigeron	herbaceous	26	Conecuh Co.AL
Asteraceae	Baccharis	herbaceous	26	Conecuh Co.AL
Polygonaceae	Persicaria	herbaceous	26	Conecuh Co.AL
Fabaceae	Amorpha	herbaceous	25	Conecuh Co.AL
Caprifoliaceae	Sambucus	woody	25	Conecuh Co.AL
Poaceae	Saccharum	herbaceous	24	Conecuh Co.AL
Geraniaceae	Geranium	herbaceous	24	Conecuh Co.AL
Rubiaceae	Cephalanthus	woody	24	Conecuh Co.AL
Fabaceae	Cercis	woody	24	Conecuh Co.AL
Fabaceae	Lespedeza	herbaceous	24	Conecuh Co.AL
Rosaceae	Physocarpus	woody	24	Conecuh Co.AL
Fabaceae	Lupinus	herbaceous	23	Conecuh Co.AL
Caprifoliaceae	Lonicera	woody	23	Conecuh Co.AL
Lauraceae	Persea	woody	22	Conecuh Co.AL
Asteraceae	Cirsium	herbaceous	22	Conecuh Co.AL
Fabaceae	Desmodium	herbaceous	21	Conecuh Co.AL
Poaceae	Digitaria	herbaceous	21	Conecuh Co.AL
Magnoliaceae	Magnolia	woody	21	Conecuh Co.AL
Violaceae	Viola	herbaceous	20	Conecuh Co.AL
Smilacaceae	Smilax	woody	20	Conecuh Co.AL
Magnoliaceae	Liriodendron	woody	20	Conecuh Co.AL
Asteraceae	Vernonia	herbaceous	20	Conecuh Co.AL
Fabaceae	Baptisia	herbaceous	19	Conecuh Co.AL
Asteraceae	Bidens	herbaceous	19	Conecuh Co.AL
Onagraceae	Oenothera	herbaceous	19	Conecuh Co.AL
Urticaceae	Urtica	herbaceous	19	Conecuh Co.AL
Ericaceae	Kalmia	woody	19	Conecuh Co.AL
Asteraceae	Senecio	herbaceous	17	Conecuh Co.AL
Cupressaceae	Taxodium	woody	17	Conecuh Co.AL
Asteraceae	Verbesina	herbaceous	17	Conecuh Co.AL
Fabaceae	Wisteria	woody	17	Conecuh Co.AL
Poaceae	Andropogon	herbaceous	16	Conecuh Co.AL
Asteraceae	Heterotheca	herbaceous	16	Conecuh Co.AL
Poaceae	Paspalum	herbaceous	16	Conecuh Co.AL
Apiaceae	Daucus	herbaceous	15	Conecuh Co.AL
Clusiaceae	Hypericum	herbaceous	15	Conecuh Co.AL
Anacardiaceae	Toxicodendron	woody	15	Conecuh Co.AL
Liliaceae	Allium	herbaceous	14	Conecuh Co.AL
Portulacaceae	Portulaca	herbaceous	14	Conecuh Co.AL
Cupressaceae	Chamaecyparis	woody	14	Conecuh Co.AL
Asteraceae	Rudbeckia	herbaceous	14	Conecuh Co.AL
Fabaceae	Sesbania	herbaceous	13	Conecuh Co.AL
Fabaceae	Vicia	herbaceous	13	Conecuh Co.AL
Typhaceae	Typha	herbaceous	13	Conecuh Co.AL
Vitaceae	Ampelopsis	woody	13	Conecuh Co.AL
Annonaceae	Asimina	woody	13	Conecuh Co.AL
Celastraceae	Euonymus	woody	13	Conecuh Co.AL
Agavaceae	Yucca	herbaceous	13	Conecuh Co.AL
Poaceae	Hordeum	herbaceous	12	Conecuh Co.AL
Asclepiadaceae	Asclepias	herbaceous	12	Conecuh Co.AL
Cyperaceae	Carex	herbaceous	12	Conecuh Co.AL
Lauraceae	Lindera	woody	12	Conecuh Co.AL
Ericaceae	Lyonia	woody	12	Conecuh Co.AL
Rhamnaceae	Rhamnus	woody	12	Conecuh Co.AL
Fabaceae	Mimosa	herbaceous	11	Conecuh Co.AL
Poaceae	Arundinaria	herbaceous	11	Conecuh Co.AL
Oleaceae	Chionanthus	woody	11	Conecuh Co.AL
Euphorbiaceae	Croton	herbaceous	11	Conecuh Co.AL
Liliaceae	Lilium	herbaceous	11	Conecuh Co.AL
Ericaceae	Oxydendrum	woody	11	Conecuh Co.AL
Verbenaceae	Verbena	herbaceous	11	Conecuh Co.AL
Asteraceae	Xanthium	herbaceous	10	Conecuh Co.AL
Fabaceae	Astragalus	herbaceous	10	Conecuh Co.AL
Solanaceae	Physalis	herbaceous	10	Conecuh Co.AL
Fabaceae	Senna	herbaceous	10	Conecuh Co.AL
Malvaceae	Sida	herbaceous	10	Conecuh Co.AL
Fabaceae	Chamaecrista	herbaceous	10	Conecuh Co.AL
Clethraceae	Clethra	woody	10	Conecuh Co.AL
Euphorbiaceae	Euphorbia	herbaceous	10	Conecuh Co.AL
Rubiaceae	Galium	herbaceous	10	Conecuh Co.AL
Iridaceae	Iris	herbaceous	10	Conecuh Co.AL
Phytolaccaceae	Phytolacca	herbaceous	10	Conecuh Co.AL
Linaceae	Linum	herbaceous	9	Conecuh Co.AL
Apocynaceae	Apocynum	herbaceous	9	Conecuh Co.AL
Bignoniaceae	Catalpa	woody	9	Conecuh Co.AL
Poaceae	Chasmanthium	herbaceous	9	Conecuh Co.AL
Ranunculaceae	Clematis	herbaceous	9	Conecuh Co.AL
Cyperaceae	Cyperus	herbaceous	9	Conecuh Co.AL
Balsaminaceae	Impatiens	herbaceous	9	Conecuh Co.AL
Scrophulariaceae	Penstemon	herbaceous	9	Conecuh Co.AL
Asteraceae	Pluchea	herbaceous	9	Conecuh Co.AL
Cyperaceae	Scirpus	herbaceous	9	Conecuh Co.AL
Poaceae	Elymus	herbaceous	8	Conecuh Co.AL
Lamiaceae	Salvia	herbaceous	8	Conecuh Co.AL
Hydrangaeceae	Hydrangea	woody	8	Conecuh Co.AL
Poaceae	Setaria	herbaceous	8	Conecuh Co.AL
Urticaceae	Boehmeria	herbaceous	8	Conecuh Co.AL
Theaceae	Gordonia	woody	8	Conecuh Co.AL
Styracaceae	Halesia	woody	8	Conecuh Co.AL
Acanthaceae	Justicia	herbaceous	8	Conecuh Co.AL
Nymphaeceae	Nymphaea	herbaceous	8	Conecuh Co.AL
Poaceae	Urochloa	herbaceous	8	Conecuh Co.AL
Moraceae	Morus	woody	7	Conecuh Co.AL
Fabaceae	Crotalaria	herbaceous	7	Conecuh Co.AL
Euphorbiaceae	Acalypha	herbaceous	7	Conecuh Co.AL
Asteraceae	Achillea	herbaceous	7	Conecuh Co.AL
Bignoniaceae	Campsis	woody	7	Conecuh Co.AL
Ranunculaceae	Delphinium	herbaceous	7	Conecuh Co.AL
Rhamnaceae	Frangula	woody	7	Conecuh Co.AL
Lamiaceae	Monarda	herbaceous	7	Conecuh Co.AL
Nymphaeceae	Nuphar	herbaceous	7	Conecuh Co.AL
Potamogatonaceae	Potamogeton	herbaceous	7	Conecuh Co.AL
Alismataceae	Sagittaria	herbaceous	7	Conecuh Co.AL
Sarraceniaceae	Sarracenia	herbaceous	7	Conecuh Co.AL
Sapotaceae	Sideroxylon	woody	7	Conecuh Co.AL
Poaceae	Sorghastrum	herbaceous	7	Conecuh Co.AL
Poaceae	Tridens	herbaceous	7	Conecuh Co.AL
Brassicaceae	Lepidium	herbaceous	6	Conecuh Co.AL
Cactaceae	Opuntia	herbaceous	6	Conecuh Co.AL
Fabaceae	Tephrosia	herbaceous	6	Conecuh Co.AL
Onagraceae	Ludwigia	herbaceous	6	Conecuh Co.AL
Haloragaceae	Myriophyllum	herbaceous	6	Conecuh Co.AL
Fabaceae	Amphicarpaea	herbaceous	6	Conecuh Co.AL
Ranunculaceae	Aquilegia	herbaceous	6	Conecuh Co.AL
Cabombaceae	Brasenia	herbaceous	6	Conecuh Co.AL
Fabaceae	Clitoria	herbaceous	6	Conecuh Co.AL
Asteraceae	Coreopsis	herbaceous	6	Conecuh Co.AL
Fabaceae	Galactia	herbaceous	6	Conecuh Co.AL
Asteraceae	Helenium	herbaceous	6	Conecuh Co.AL
Nelumbonaceae	Nelumbo	herbaceous	6	Conecuh Co.AL
Fabaceae	Rhynchosia	herbaceous	6	Conecuh Co.AL
Arecaceae	Sabal	woody	6	Conecuh Co.AL
Poaceae	Schizachyrium	herbaceous	6	Conecuh Co.AL
Arecaceae	Serenoa	woody	6	Conecuh Co.AL
Sparganiaceae	Sparganium	herbaceous	6	Conecuh Co.AL
Rutaceae	Zanthoxylum	woody	6	Conecuh Co.AL
Poaceae	Agrostis	herbaceous	5	Conecuh Co.AL
Fabaceae	Erythrina	woody	5	Conecuh Co.AL
Dennstaedtiaceae	Pteridium	herbaceous	5	Conecuh Co.AL
Scrophulariaceae	Aureolaria	herbaceous	5	Conecuh Co.AL
Asteraceae	Carphephorus	herbaceous	5	Conecuh Co.AL
Asteraceae	Chrysopsis	herbaceous	5	Conecuh Co.AL
Apiaceae	Cicuta	herbaceous	5	Conecuh Co.AL
Lythraceae	Decodon	woody	5	Conecuh Co.AL
Poaceae	Eragrostis	herbaceous	5	Conecuh Co.AL
Asteraceae	Euthamia	herbaceous	5	Conecuh Co.AL
Apiaceae	Hydrocotyle	herbaceous	5	Conecuh Co.AL
Fabaceae	Indigofera	herbaceous	5	Conecuh Co.AL
Asteraceae	Liatris	herbaceous	5	Conecuh Co.AL
Asteraceae	Mikania	herbaceous	5	Conecuh Co.AL
Scrophulariaceae	Mimulus	herbaceous	5	Conecuh Co.AL
Dryopteridaceae	Onoclea	herbaceous	5	Conecuh Co.AL
Passifloraceae	Passiflora	herbaceous	5	Conecuh Co.AL
Asteraceae	Pityopsis	herbaceous	5	Conecuh Co.AL
Asteraceae	Pyrrhopappus	herbaceous	5	Conecuh Co.AL
Melastomataceae	Rhexia	herbaceous	5	Conecuh Co.AL
Rubiaceae	Spermacoce	herbaceous	5	Conecuh Co.AL
Commelinaceae	Tradescantia	herbaceous	5	Conecuh Co.AL
Scrophulariaceae	Veronica	herbaceous	5	Conecuh Co.AL
Polygonaceae	Eriogonum	herbaceous	4	Conecuh Co.AL
Pontederiaceae	Pontederia	herbaceous	4	Conecuh Co.AL
Scrophulariaceae	Agalinis	herbaceous	4	Conecuh Co.AL
Fabaceae	Apios	herbaceous	4	Conecuh Co.AL
Araliaceae	Aralia	herbaceous	4	Conecuh Co.AL
Scrophulariaceae	Bacopa	herbaceous	4	Conecuh Co.AL
Poaceae	Cenchrus	herbaceous	4	Conecuh Co.AL
Fabaceae	Centrosema	herbaceous	4	Conecuh Co.AL
Asteraceae	Croptilon	herbaceous	4	Conecuh Co.AL
Poaceae	Dichanthelium	herbaceous	4	Conecuh Co.AL
Thymelaeaceae	Dirca	woody	4	Conecuh Co.AL
Asteraceae	Doellingeria	herbaceous	4	Conecuh Co.AL
Apiaceae	Eryngium	herbaceous	4	Conecuh Co.AL
Asteraceae	Gaillardia	herbaceous	4	Conecuh Co.AL
Lamiaceae	Hyptis	herbaceous	4	Conecuh Co.AL
Asteraceae	Iva	herbaceous	4	Conecuh Co.AL
Juncaceae	Juncus	herbaceous	4	Conecuh Co.AL
Lemnaceae	Lemna	herbaceous	4	Conecuh Co.AL
Ericaceae	Leucothoe	woody	4	Conecuh Co.AL
Campanulaceae	Lobelia	herbaceous	4	Conecuh Co.AL
Araceae	Orontium	herbaceous	4	Conecuh Co.AL
Oxalidaceae	Oxalis	herbaceous	4	Conecuh Co.AL
Polemoniaceae	Phlox	herbaceous	4	Conecuh Co.AL
Berberidaceae	Podophyllum	herbaceous	4	Conecuh Co.AL
Dryopteridaceae	Polystichum	herbaceous	4	Conecuh Co.AL
Asteraceae	Pseudognaphalium	herbaceous	4	Conecuh Co.AL
Rutaceae	Ptelea	woody	4	Conecuh Co.AL
Acanthaceae	Ruellia	herbaceous	4	Conecuh Co.AL
Scrophulariaceae	Scrophularia	herbaceous	4	Conecuh Co.AL
Fabaceae	Strophostyles	herbaceous	4	Conecuh Co.AL
Symplocaceae	Symplocos	woody	4	Conecuh Co.AL
Thelypteridaceae	Thelypteris	herbaceous	4	Conecuh Co.AL
Poaceae	Tripsacum	herbaceous	4	Conecuh Co.AL
Convolvulaceae	Calystegia	herbaceous	3	Conecuh Co.AL
Brassicaceae	Cardamine	herbaceous	3	Conecuh Co.AL
Ranunculaceae	Thalictrum	herbaceous	3	Conecuh Co.AL
Asteraceae	Ageratina	herbaceous	3	Conecuh Co.AL
Apiaceae	Angelica	herbaceous	3	Conecuh Co.AL
Bignoniaceae	Bignonia	woody	3	Conecuh Co.AL
Poaceae	Bouteloua	herbaceous	3	Conecuh Co.AL
Calycanthaceae	Calycanthus	woody	3	Conecuh Co.AL
Commelinaceae	Commelina	herbaceous	3	Conecuh Co.AL
Cistaceae	Crocanthemum	woody	3	Conecuh Co.AL
Asclepiadaceae	Cynanchum	herbaceous	3	Conecuh Co.AL
Fabaceae	Dalea	herbaceous	3	Conecuh Co.AL
Cyperaceae	Eleocharis	herbaceous	3	Conecuh Co.AL
Ericaceae	Eubotrys	woody	3	Conecuh Co.AL
Fabaceae	Hylodesmum	herbaceous	3	Conecuh Co.AL
Poaceae	Leersia	herbaceous	3	Conecuh Co.AL
Hydrocharitaceae	Limnobium	herbaceous	3	Conecuh Co.AL
Boraginaceae	Lithospermum	herbaceous	3	Conecuh Co.AL
Primulaceae	Lysimachia	herbaceous	3	Conecuh Co.AL
Osmundaceae	Osmunda	herbaceous	3	Conecuh Co.AL
Viscaceae	Phoradendron	woody	3	Conecuh Co.AL
Verbenaceae	Phyla	herbaceous	3	Conecuh Co.AL
Euphorbiaceae	Phyllanthus	herbaceous	3	Conecuh Co.AL
Ericaceae	Pieris	woody	3	Conecuh Co.AL
Lamiaceae	Pycnanthemum	herbaceous	3	Conecuh Co.AL
Cyperaceae	Rhynchospora	herbaceous	3	Conecuh Co.AL
Fabaceae	Stylosanthes	herbaceous	3	Conecuh Co.AL
Poaceae	Zizaniopsis	herbaceous	3	Conecuh Co.AL
Poaceae	Echinochloa	herbaceous	2	Conecuh Co.AL
Hydrocharitaceae� � � � � � �	Vallisneria	herbaceous	2	Conecuh Co.AL
Brassicaceae	Arabis	herbaceous	2	Conecuh Co.AL
Poaceae	Aristida	herbaceous	2	Conecuh Co.AL
Asteraceae	Arnoglossum	herbaceous	2	Conecuh Co.AL
Poaceae	Brachyelytrum	herbaceous	2	Conecuh Co.AL
Asteraceae	Brickellia	herbaceous	2	Conecuh Co.AL
Verbenaceae	Callicarpa	woody	2	Conecuh Co.AL
Scrophulariaceae	Chelone	herbaceous	2	Conecuh Co.AL
Lamiaceae	Collinsonia	herbaceous	2	Conecuh Co.AL
Boraginaceae	Cynoglossum	herbaceous	2	Conecuh Co.AL
Cyrillaceae	Cyrilla	herbaceous	2	Conecuh Co.AL
Scrophulariaceae	Dasistoma	herbaceous	2	Conecuh Co.AL
Rubiaceae	Diodia	herbaceous	2	Conecuh Co.AL
Brassicaceae	Draba	herbaceous	2	Conecuh Co.AL
Asteraceae	Elephantopus	herbaceous	2	Conecuh Co.AL
Asteraceae	Eutrochium	herbaceous	2	Conecuh Co.AL
Polygonaceae	Fallopia	woody	2	Conecuh Co.AL
Poaceae	Festuca	herbaceous	2	Conecuh Co.AL
Asteraceae	Gamochaeta	herbaceous	2	Conecuh Co.AL
Poaceae	Glyceria	herbaceous	2	Conecuh Co.AL
Asclepiadaceae	Gonolobus	herbaceous	2	Conecuh Co.AL
Lamiaceae	Hedeoma	herbaceous	2	Conecuh Co.AL
Asteraceae	Heliopsis	herbaceous	2	Conecuh Co.AL
Asteraceae	Hieracium	herbaceous	2	Conecuh Co.AL
Illiciaceae	Illicium	woody	2	Conecuh Co.AL
Grossulariaceae	Itea	herbaceous	2	Conecuh Co.AL
Liliaceae	Maianthemum	herbaceous	2	Conecuh Co.AL
Asteraceae	Melanthera	herbaceous	2	Conecuh Co.AL
Cucurbitaceae	Melothria	herbaceous	2	Conecuh Co.AL
Scrophulariaceae	Micranthemum	herbaceous	2	Conecuh Co.AL
Poaceae	Muhlenbergia	woody	2	Conecuh Co.AL
Asteraceae	Nabalus	herbaceous	2	Conecuh Co.AL
Scrophulariaceae	Nuttallanthus	herbaceous	2	Conecuh Co.AL
Fabaceae	Orbexilum	herbaceous	2	Conecuh Co.AL
Asteraceae	Packera	herbaceous	2	Conecuh Co.AL
Urticaceae	Parietaria	herbaceous	2	Conecuh Co.AL
Scrophulariaceae	Pedicularis	herbaceous	2	Conecuh Co.AL
Hydrophyllaceae	Phacelia	herbaceous	2	Conecuh Co.AL
Poaceae	Phragmites	herbaceous	2	Conecuh Co.AL
Ranunculaceae	Ranunculus	herbaceous	2	Conecuh Co.AL
Papaveraceae	Sanguinaria	herbaceous	2	Conecuh Co.AL
Saururaceae	Saururus	herbaceous	2	Conecuh Co.AL
Lamiaceae	Scutellaria	herbaceous	2	Conecuh Co.AL
Aizoaceae	Sesuvium	herbaceous	2	Conecuh Co.AL
Scrophulariaceae	Seymeria	herbaceous	2	Conecuh Co.AL
Caryophyllaceae	Silene	herbaceous	2	Conecuh Co.AL
Asteraceae	Silphium	herbaceous	2	Conecuh Co.AL
Lemnaceae	Spirodela	herbaceous	2	Conecuh Co.AL
Staphyleaceae	Staphylea	woody	2	Conecuh Co.AL
Theaceae	Stewartia	woody	2	Conecuh Co.AL
Euphorbiaceae	Stillingia	herbaceous	2	Conecuh Co.AL
Bromeliaceae	Tillandsia	herbaceous	2	Conecuh Co.AL
Lamiaceae	Trichostema	herbaceous	2	Conecuh Co.AL
Blechnaceae	Woodwardia	herbaceous	2	Conecuh Co.AL
Apiaceae	Zizia	herbaceous	2	Conecuh Co.AL
Cabombaceae	Cabomba	herbaceous	1	Conecuh Co.AL
Acanthaceae	Hygrophila	herbaceous	1	Conecuh Co.AL
Araliaceae	Panax	herbaceous	1	Conecuh Co.AL
Lythraceae	Rotala	herbaceous	1	Conecuh Co.AL
Ranunculaceae	Actaea	herbaceous	1	Conecuh Co.AL
Pteridaceae	Adiantum	herbaceous	1	Conecuh Co.AL
Apocynaceae	Amsonia	herbaceous	1	Conecuh Co.AL
Aristolochiaceae	Asarum	herbaceous	1	Conecuh Co.AL
Polygalaceae	Asemeia	herbaceous	1	Conecuh Co.AL
Dryopteridaceae	Athyrium	herbaceous	1	Conecuh Co.AL
Poaceae	Axonopus	herbaceous	1	Conecuh Co.AL
Azollaceae	Azolla	herbaceous	1	Conecuh Co.AL
Asteraceae	Balduina	herbaceous	1	Conecuh Co.AL
Rhamnaceae	Berchemia	woody	1	Conecuh Co.AL
Asteraceae	Bigelowia	herbaceous	1	Conecuh Co.AL
Brassicaceae	Borodinia	herbaceous	1	Conecuh Co.AL
Scrophulariaceae	Buchnera	herbaceous	1	Conecuh Co.AL
Apiaceae	Chaerophyllum	herbaceous	1	Conecuh Co.AL
Asteraceae	Chrysoma	woody	1	Conecuh Co.AL
Lamiaceae	Clinopodium	herbaceous	1	Conecuh Co.AL
Menispermaceae	Cocculus	woody	1	Conecuh Co.AL
Asteraceae	Conoclinium	herbaceous	1	Conecuh Co.AL
Apiaceae	Cryptotaenia	herbaceous	1	Conecuh Co.AL
Poaceae	Ctenium	herbaceous	1	Conecuh Co.AL
Cuscutaceae	Cuscuta	herbaceous	1	Conecuh Co.AL
Poaceae	Danthonia	herbaceous	1	Conecuh Co.AL
Fabaceae	Desmanthus	herbaceous	1	Conecuh Co.AL
Lamiaceae	Dicerandra	herbaceous	1	Conecuh Co.AL
Convolvulaceae	Dichondra	herbaceous	1	Conecuh Co.AL
Acanthaceae	Dicliptera	herbaceous	1	Conecuh Co.AL
Dioscoreaceae	Dioscorea	herbaceous	1	Conecuh Co.AL
Droseraceae	Drosera	herbaceous	1	Conecuh Co.AL
Alismataceae	Echinodorus	herbaceous	1	Conecuh Co.AL
Asteraceae	Eclipta	herbaceous	1	Conecuh Co.AL
Aristolochiaceae	Endodeca	herbaceous	1	Conecuh Co.AL
Ericaceae	Epigaea	herbaceous	1	Conecuh Co.AL
Asteraceae	Eurybia	herbaceous	1	Conecuh Co.AL
Poaceae	Eustachys	herbaceous	1	Conecuh Co.AL
Oleaceae	Forestiera	woody	1	Conecuh Co.AL
Amaranthaceae	Froelichia	herbaceous	1	Conecuh Co.AL
Gentianaceae	Gentiana	herbaceous	1	Conecuh Co.AL
Rosaceae	Geum	herbaceous	1	Conecuh Co.AL
Orchidaceae	Habenaria	herbaceous	1	Conecuh Co.AL
Rubiaceae	Houstonia	herbaceous	1	Conecuh Co.AL
Liliaceae	Hymenocallis	herbaceous	1	Conecuh Co.AL
Asteraceae	Ionactis	herbaceous	1	Conecuh Co.AL
Aristolochiaceae	Isotrema	woody	1	Conecuh Co.AL
Cistaceae	Lechea	herbaceous	1	Conecuh Co.AL
Scrophulariaceae	Lindernia	herbaceous	1	Conecuh Co.AL
Poaceae	Luziola	herbaceous	1	Conecuh Co.AL
Lamiaceae	Lycopus	herbaceous	1	Conecuh Co.AL
Asclepiadaceae	Matelea	herbaceous	1	Conecuh Co.AL
Monotropaceae	Monotropa	herbaceous	1	Conecuh Co.AL
Poaceae	Oplismenus	herbaceous	1	Conecuh Co.AL
Apiaceae	Osmorhiza	herbaceous	1	Conecuh Co.AL
Apiaceae	Oxypolis	herbaceous	1	Conecuh Co.AL
Poaceae	Phanopyrum	herbaceous	1	Conecuh Co.AL
Hydrangaeceae	Philadelphus	woody	1	Conecuh Co.AL
Lamiaceae	Physostegia	herbaceous	1	Conecuh Co.AL
Orchidaceae	Platanthera	herbaceous	1	Conecuh Co.AL
Polygalaceae	Polygala	herbaceous	1	Conecuh Co.AL
Apiaceae	Ptilimnium	herbaceous	1	Conecuh Co.AL
Asteraceae	Ratibida	herbaceous	1	Conecuh Co.AL
Poaceae	Sacciolepis	herbaceous	1	Conecuh Co.AL
Cyperaceae	Schoenoplectus	herbaceous	1	Conecuh Co.AL
Asteraceae	Sericocarpus	herbaceous	1	Conecuh Co.AL
Asteraceae	Smallanthus	herbaceous	1	Conecuh Co.AL
Apiaceae	Spermolepis	herbaceous	1	Conecuh Co.AL
Orchidaceae	Spiranthes	herbaceous	1	Conecuh Co.AL
Poaceae	Sporobolus	herbaceous	1	Conecuh Co.AL
Convolvulaceae	Stylisma	herbaceous	1	Conecuh Co.AL
Styracaceae	Styrax	herbaceous	1	Conecuh Co.AL
Apiaceae	Thaspium	herbaceous	1	Conecuh Co.AL
Apiaceae	Tiedemannia	herbaceous	1	Conecuh Co.AL
Liliaceae	Trillium	herbaceous	1	Conecuh Co.AL
Lentibulariaceae	Utricularia	herbaceous	1	Conecuh Co.AL
Liliaceae	Uvularia	herbaceous	1	Conecuh Co.AL
Valerianaceae	Valerianella	herbaceous	1	Conecuh Co.AL
Liliaceae	Zephyranthes	herbaceous	1	Conecuh Co.AL
Aspleniaceae	Asplenium	herbaceous	0	Conecuh Co.AL
Mayacaceae	Mayaca	herbaceous	0	Conecuh Co.AL
Asteraceae	Acmella	herbaceous	0	Conecuh Co.AL
Rosaceae	Agrimonia	herbaceous	0	Conecuh Co.AL
Liliaceae	Aletris	herbaceous	0	Conecuh Co.AL
Liliaceae	Amianthium	herbaceous	0	Conecuh Co.AL
Lythraceae	Ammannia	herbaceous	0	Conecuh Co.AL
Poaceae	Amphicarpum	herbaceous	0	Conecuh Co.AL
Ranunculaceae	Anemone	herbaceous	0	Conecuh Co.AL
Poaceae	Anthenantia	herbaceous	0	Conecuh Co.AL
Orchidaceae	Aplectrum	herbaceous	0	Conecuh Co.AL
Burmanniaceae	Apteria	herbaceous	0	Conecuh Co.AL
Caryophyllaceae	Arenaria	herbaceous	0	Conecuh Co.AL
Araceae	Arisaema	herbaceous	0	Conecuh Co.AL
Gentianaceae	Bartonia	herbaceous	0	Conecuh Co.AL
Asteraceae	Berlandiera	herbaceous	0	Conecuh Co.AL
Asteraceae	Boltonia	herbaceous	0	Conecuh Co.AL
Ophioglossaceae	Botrypus	herbaceous	0	Conecuh Co.AL
Asteraceae	Bradburia	herbaceous	0	Conecuh Co.AL
Asteraceae	Brintonia	herbaceous	0	Conecuh Co.AL
Polygonaceae	Brunnichia	herbaceous	0	Conecuh Co.AL
Cyperaceae	Bulbostylis	herbaceous	0	Conecuh Co.AL
Burmanniaceae	Burmannia	herbaceous	0	Conecuh Co.AL
Solanaceae	Calliphysalis	herbaceous	0	Conecuh Co.AL
Callitrichaceae	Callitriche	herbaceous	0	Conecuh Co.AL
Orchidaceae	Calopogon	herbaceous	0	Conecuh Co.AL
Menispermaceae	Calycocarpum	woody	0	Conecuh Co.AL
Campanulaceae	Campanulastrum	herbaceous	0	Conecuh Co.AL
Oleaceae	Cartrema	woody	0	Conecuh Co.AL
Cucurbitaceae	Cayaponia	herbaceous	0	Conecuh Co.AL
Apiaceae	Centella	herbaceous	0	Conecuh Co.AL
Ceratophyllaceae	Ceratophyllum	herbaceous	0	Conecuh Co.AL
Liliaceae	Chamaelirium	herbaceous	0	Conecuh Co.AL
Asteraceae	Chaptalia	herbaceous	0	Conecuh Co.AL
Asteraceae	Chromolaena	herbaceous	0	Conecuh Co.AL
Asteraceae	Chrysogonum	herbaceous	0	Conecuh Co.AL
Fabaceae	Cladrastis	woody	0	Conecuh Co.AL
Orchidaceae	Cleistesiopsis	herbaceous	0	Conecuh Co.AL
Cyrillaceae	Cliftonia	woody	0	Conecuh Co.AL
Euphorbiaceae	Cnidoscolus	herbaceous	0	Conecuh Co.AL
Poaceae	Coelorachis	herbaceous	0	Conecuh Co.AL
Poaceae	Coleataenia	herbaceous	0	Conecuh Co.AL
Orobanchaceae	Conopholis	herbaceous	0	Conecuh Co.AL
Lamiaceae	Conradina	herbaceous	0	Conecuh Co.AL
Orchidaceae	Corallorhiza	herbaceous	0	Conecuh Co.AL
Fumariaceae	Corydalis	herbaceous	0	Conecuh Co.AL
Stemonaceae	Croomia	herbaceous	0	Conecuh Co.AL
Thelypteridaceae	Cyclosorus	herbaceous	0	Conecuh Co.AL
Hydrangeaceae	Decumaria	herbaceous	0	Conecuh Co.AL
Lycopodiaceae	Diphasiastrum	woody	0	Conecuh Co.AL
Euphorbiaceae	Ditrysinia	woody	0	Conecuh Co.AL
Primulaceae	Dodecatheon	herbaceous	0	Conecuh Co.AL
Asteraceae	Dracopis	herbaceous	0	Conecuh Co.AL
Caryophyllaceae	Drymaria	herbaceous	0	Conecuh Co.AL
Dryopteridaceae	Dryopteris	herbaceous	0	Conecuh Co.AL
Cyperaceae	Dulichium	herbaceous	0	Conecuh Co.AL
Elatinaceae	Elatine	herbaceous	0	Conecuh Co.AL
Ranunculaceae	Enemion	herbaceous	0	Conecuh Co.AL
Orchidaceae	Epidendrum	herbaceous	0	Conecuh Co.AL
Orobanchaceae	Epifagus	herbaceous	0	Conecuh Co.AL
Equisetaceae	Equisetum	herbaceous	0	Conecuh Co.AL
Eriocaulaceae	Eriocaulon	herbaceous	0	Conecuh Co.AL
Convolvulaceae	Evolvulus	herbaceous	0	Conecuh Co.AL
Cyperaceae	Fimbristylis	herbaceous	0	Conecuh Co.AL
Asteraceae	Fleischmannia	herbaceous	0	Conecuh Co.AL
Hamamelidaceae	Fothergilla	woody	0	Conecuh Co.AL
Cyperaceae	Fuirena	herbaceous	0	Conecuh Co.AL
Loganiaceae	Gelsemium	herbaceous	0	Conecuh Co.AL
Scrophulariaceae	Gratiola	herbaceous	0	Conecuh Co.AL
Poaceae	Gymnopogon	herbaceous	0	Conecuh Co.AL
Alismataceae	Helanthium	herbaceous	0	Conecuh Co.AL
Ranunculaceae	Hepatica	herbaceous	0	Conecuh Co.AL
Pontederiaceae	Heteranthera	herbaceous	0	Conecuh Co.AL
Saxifragaceaea	Heuchera	herbaceous	0	Conecuh Co.AL
Aristolochiaceae	Hexastylis	herbaceous	0	Conecuh Co.AL
Violaceae	Hybanthus	herbaceous	0	Conecuh Co.AL
Hydrophyllaceae	Hydrolea	herbaceous	0	Conecuh Co.AL
Poaceae	Hymenachne	herbaceous	0	Conecuh Co.AL
Ericaceae	Hypopitys	herbaceous	0	Conecuh Co.AL
Liliaceae	Hypoxis	herbaceous	0	Conecuh Co.AL
Isoetaceae	Isoetes	herbaceous	0	Conecuh Co.AL
Cyperaceae	Isolepis	herbaceous	0	Conecuh Co.AL
Asteraceae	Krigia	herbaceous	0	Conecuh Co.AL
Cyperaceae	Kyllinga	herbaceous	0	Conecuh Co.AL
Haemodoraceae	Lachnanthes	herbaceous	0	Conecuh Co.AL
Eriocaulaceae	Lachnocaulon	herbaceous	0	Conecuh Co.AL
Fabaceae	Lackeya	herbaceous	0	Conecuh Co.AL
Saxifragaceae	Lepuropetalon	herbaceous	0	Conecuh Co.AL
Scrophulariaceae	Leucospora	herbaceous	0	Conecuh Co.AL
Chrysobalanaceae	Licania	woody	0	Conecuh Co.AL
Apiaceae	Lilaeopsis	herbaceous	0	Conecuh Co.AL
Poaceae	Limnodea	herbaceous	0	Conecuh Co.AL
Cyperaceae	Lipocarpha	herbaceous	0	Conecuh Co.AL
Liliaceae	Lophiola	herbaceous	0	Conecuh Co.AL
Juncaceae	Luzula	herbaceous	0	Conecuh Co.AL
Lycopodiaceae	Lycopodiella	herbaceous	0	Conecuh Co.AL
Scrophulariaceae	Macranthera	herbaceous	0	Conecuh Co.AL
Orchidaceae	Malaxis	herbaceous	0	Conecuh Co.AL
Agavaceae	Manfreda	herbaceous	0	Conecuh Co.AL
Asteraceae	Marshallia	herbaceous	0	Conecuh Co.AL
Scrophulariaceae	Mecardonia	herbaceous	0	Conecuh Co.AL
Liliaceae	Medeola	herbaceous	0	Conecuh Co.AL
Poaceae	Melica	herbaceous	0	Conecuh Co.AL
Saxifragaceae	Micranthes	herbaceous	0	Conecuh Co.AL
Caryophyllaceae	Minuartia	herbaceous	0	Conecuh Co.AL
Rubiaceae	Mitchella	herbaceous	0	Conecuh Co.AL
Loganiaceae	Mitreola	herbaceous	0	Conecuh Co.AL
Najadaceae	Najas	herbaceous	0	Conecuh Co.AL
Hydrophyllaceae	Nemophila	woody	0	Conecuh Co.AL
Orchidaceae	Neottia	herbaceous	0	Conecuh Co.AL
Santalaceae	Nestronia	woody	0	Conecuh Co.AL
Liliaceae	Nothoscordum	herbaceous	0	Conecuh Co.AL
Menyanthaceae	Nymphoides	herbaceous	0	Conecuh Co.AL
Gentianaceae	Obolaria	herbaceous	0	Conecuh Co.AL
Rubiaceae	Oldenlandia	herbaceous	0	Conecuh Co.AL
Ophioglossaceae	Ophioglossum	herbaceous	0	Conecuh Co.AL
Osmundaceae	Osmundastrum	herbaceous	0	Conecuh Co.AL
Buxaceae	Pachysandra	herbaceous	0	Conecuh Co.AL
Lycopodiaceae	Palhinhaea	herbaceous	0	Conecuh Co.AL
Caryophyllaceae	Paronychia	herbaceous	0	Conecuh Co.AL
Fabaceae	Pediomelum	herbaceous	0	Conecuh Co.AL
Araceae	Peltandra	herbaceous	0	Conecuh Co.AL
Crassulaceae	Penthorum	herbaceous	0	Conecuh Co.AL
Thelypteridaceae	Phegopteris	herbaceous	0	Conecuh Co.AL
Verbenaceae	Phryma	herbaceous	0	Conecuh Co.AL
Lentibulariaceae	Pinguicula	herbaceous	0	Conecuh Co.AL
Poaceae	Piptochaetium	woody	0	Conecuh Co.AL
Ulmaceae	Planera	woody	0	Conecuh Co.AL
Brassicaceae	Planodes	herbaceous	0	Conecuh Co.AL
Liliaceae	Pleea	herbaceous	0	Conecuh Co.AL
Polypodiaceae	Pleopeltis	herbaceous	0	Conecuh Co.AL
Podostemaceae	Podostemum	herbaceous	0	Conecuh Co.AL
Orchidaceae	Pogonia	herbaceous	0	Conecuh Co.AL
Liliaceae	Polygonatum	herbaceous	0	Conecuh Co.AL
Buddlejaceae	Polypremum	herbaceous	0	Conecuh Co.AL
Apiaceae	Polytaenia	herbaceous	0	Conecuh Co.AL
Orchidaceae	Ponthieva	herbaceous	0	Conecuh Co.AL
Haloragaceae	Proserpinaca	herbaceous	0	Conecuh Co.AL
Lamiaceae	Prunella	herbaceous	0	Conecuh Co.AL
Lycopodiaceae	Pseudolycopodiella	herbaceous	0	Conecuh Co.AL
Arecaceae	Rhapidophyllum	woody	0	Conecuh Co.AL
Gentianaceae	Sabatia	herbaceous	0	Conecuh Co.AL
Caryophyllaceae	Sagina	herbaceous	0	Conecuh Co.AL
Apiaceae	Sanicula	herbaceous	0	Conecuh Co.AL
Ophioglossaceae	Sceptridium	herbaceous	0	Conecuh Co.AL
Schisandraceae	Schisandra	woody	0	Conecuh Co.AL
Cyperaceae	Scleria	herbaceous	0	Conecuh Co.AL
Scrophulariaceae	Scoparia	herbaceous	0	Conecuh Co.AL
Selaginellaceae	Selaginella	herbaceous	0	Conecuh Co.AL
Cucurbitaceae	Sicyos	herbaceous	0	Conecuh Co.AL
Iridaceae	Sisyrinchium	herbaceous	0	Conecuh Co.AL
Plantaginaceae	Sophronanthe	herbaceous	0	Conecuh Co.AL
Poaceae	Sphenopholis	herbaceous	0	Conecuh Co.AL
Loganiaceae	Spigelia	herbaceous	0	Conecuh Co.AL
Poaceae	Steinchisma	herbaceous	0	Conecuh Co.AL
Liliaceae	Stenanthium	herbaceous	0	Conecuh Co.AL
Rubiaceae	Stenaria	herbaceous	0	Conecuh Co.AL
Caryophyllaceae	Stipulicida	herbaceous	0	Conecuh Co.AL
Asteraceae	Stokesia	herbaceous	0	Conecuh Co.AL
Eriocaulaceae	Syngonanthus	herbaceous	0	Conecuh Co.AL
Asteraceae	Tetragonotheca	herbaceous	0	Conecuh Co.AL
Apocynaceae	Thyrsanthella	herbaceous	0	Conecuh Co.AL
Saxifragaceae	Tiarella	herbaceous	0	Conecuh Co.AL
Orchidaceae	Tipularia	herbaceous	0	Conecuh Co.AL
Euphorbiaceae	Tragia	herbaceous	0	Conecuh Co.AL
Apiaceae	Trepocarpus	herbaceous	0	Conecuh Co.AL
Liliaceae	Triantha	herbaceous	0	Conecuh Co.AL
Campanulaceae	Triodanis	herbaceous	0	Conecuh Co.AL
Poaceae	Triplasis	herbaceous	0	Conecuh Co.AL
Poaceae	Vulpia	herbaceous	0	Conecuh Co.AL
Lemnaceae	Wolffia	herbaceous	0	Conecuh Co.AL
Lemnaceae	Wolffiella	herbaceous	0	Conecuh Co.AL
Dryopteridaceae	Woodsia	herbaceous	0	Conecuh Co.AL
Ranunculaceae	Xanthorhiza	herbaceous	0	Conecuh Co.AL
Xyridaceae	Xyris	herbaceous	0	Conecuh Co.AL
Acanthaceae	Yeatesia	herbaceous	0	Conecuh Co.AL
Liliaceae	Zigadenus	herbaceous	0	Conecuh Co.AL
Fabaceae	Zornia	herbaceous	0	Conecuh Co.AL
Primulaceae	Samolus	herbaceous	0	Conecuh Co.AL
Fagaceae	Quercus	woody	397	Mobile Co.AL
Rosaceae	Prunus	woody	243	Mobile Co.AL
Juglandaceae	Carya	woody	204	Mobile Co.AL
Salicaceae	Salix	woody	188	Mobile Co.AL
Betulaceae	Betula	woody	185	Mobile Co.AL
Aceraceae	Acer	woody	183	Mobile Co.AL
Rosaceae	Malus	woody	171	Mobile Co.AL
Salicaceae	Populus	woody	161	Mobile Co.AL
Ericaceae	Vaccinium	woody	155	Mobile Co.AL
Ulmaceae	Ulmus	woody	139	Mobile Co.AL
Pinaceae	Pinus	woody	108	Mobile Co.AL
Oleaceae	Fraxinus	woody	106	Mobile Co.AL
Fagaceae	Castanea	woody	100	Mobile Co.AL
Fagaceae	Fagus	woody	98	Mobile Co.AL
Rosaceae	Crataegus	woody	97	Mobile Co.AL
Rosaceae	Rubus	woody	96	Mobile Co.AL
Betulaceae	Alnus	woody	94	Mobile Co.AL
Fabaceae	Trifolium	herbaceous	85	Mobile Co.AL
Caprifoliaceae	Viburnum	woody	83	Mobile Co.AL
Asteraceae	Solidago	herbaceous	82	Mobile Co.AL
Cornaceae	Cornus	woody	77	Mobile Co.AL
Betulaceae	Ostrya	woody	70	Mobile Co.AL
Rosaceae	Amelanchier	woody	61	Mobile Co.AL
Vitaceae	Vitis	woody	60	Mobile Co.AL
Fabaceae	Robinia	woody	60	Mobile Co.AL
Asteraceae	Helianthus	herbaceous	59	Mobile Co.AL
Betulaceae	Carpinus	woody	59	Mobile Co.AL
Fabaceae	Phaseolus	herbaceous	57	Mobile Co.AL
Solanaceae	Solanum	herbaceous	56	Mobile Co.AL
Hamamelidaceae	Hamamelis	woody	55	Mobile Co.AL
Ebenaceae	Diospyros	woody	52	Mobile Co.AL
Ericaceae	Rhododendron	woody	50	Mobile Co.AL
Anacardiaceae	Rhus	woody	50	Mobile Co.AL
Asteraceae	Ambrosia	herbaceous	49	Mobile Co.AL
Convolvulaceae	Ipomoea	herbaceous	45	Mobile Co.AL
Ulmaceae	Celtis	woody	44	Mobile Co.AL
Plantaginaceae	Plantago	herbaceous	43	Mobile Co.AL
Aquifoliaceae	Ilex	woody	43	Mobile Co.AL
Asteraceae	Lactuca	herbaceous	42	Mobile Co.AL
Fabaceae	Gleditsia	woody	41	Mobile Co.AL
Platanaceae	Platanus	woody	41	Mobile Co.AL
Polygonaceae	Polygonum	herbaceous	39	Mobile Co.AL
Asteraceae	Eupatorium	herbaceous	39	Mobile Co.AL
Hamamelidaceae	Liquidambar	woody	39	Mobile Co.AL
Amaranthaceae	Amaranthus	herbaceous	37	Mobile Co.AL
Polygonaceae	Rumex	herbaceous	35	Mobile Co.AL
Malvaceae	Hibiscus	herbaceous	33	Mobile Co.AL
Myricaceae	Morella	woody	32	Mobile Co.AL
Chenopodiaceae	Chenopodium	herbaceous	31	Mobile Co.AL
Hippocastanaceae	Aesculus	woody	31	Mobile Co.AL
Ericaceae	Gaylussacia	woody	31	Mobile Co.AL
Cornaceae	Nyssa	woody	31	Mobile Co.AL
Lauraceae	Sassafras	woody	30	Mobile Co.AL
Rosaceae	Aronia	woody	29	Mobile Co.AL
Rhamnaceae	Ceanothus	woody	29	Mobile Co.AL
Poaceae	Poa	herbaceous	28	Mobile Co.AL
Vitaceae	Parthenocissus	woody	28	Mobile Co.AL
Cupressaceae	Juniperus	woody	27	Mobile Co.AL
Poaceae	Panicum	herbaceous	27	Mobile Co.AL
Asteraceae	Erigeron	herbaceous	26	Mobile Co.AL
Asteraceae	Baccharis	herbaceous	26	Mobile Co.AL
Polygonaceae	Persicaria	herbaceous	26	Mobile Co.AL
Fabaceae	Vigna	herbaceous	25	Mobile Co.AL
Fabaceae	Amorpha	herbaceous	25	Mobile Co.AL
Caprifoliaceae	Sambucus	woody	25	Mobile Co.AL
Poaceae	Saccharum	herbaceous	24	Mobile Co.AL
Geraniaceae	Geranium	herbaceous	24	Mobile Co.AL
Rubiaceae	Cephalanthus	woody	24	Mobile Co.AL
Fabaceae	Cercis	woody	24	Mobile Co.AL
Fabaceae	Lespedeza	herbaceous	24	Mobile Co.AL
Fabaceae	Lupinus	herbaceous	23	Mobile Co.AL
Caprifoliaceae	Lonicera	woody	23	Mobile Co.AL
Lauraceae	Persea	woody	22	Mobile Co.AL
Asteraceae	Cirsium	herbaceous	22	Mobile Co.AL
Fabaceae	Desmodium	herbaceous	21	Mobile Co.AL
Poaceae	Digitaria	herbaceous	21	Mobile Co.AL
Magnoliaceae	Liriodendron	woody	21	Mobile Co.AL
Magnoliaceae	Magnolia	woody	21	Mobile Co.AL
Violaceae	Viola	herbaceous	20	Mobile Co.AL
Smilacaceae	Smilax	woody	20	Mobile Co.AL
Asteraceae	Vernonia	herbaceous	20	Mobile Co.AL
Fabaceae	Baptisia	herbaceous	19	Mobile Co.AL
Asteraceae	Bidens	herbaceous	19	Mobile Co.AL
Onagraceae	Oenothera	herbaceous	19	Mobile Co.AL
Urticaceae	Urtica	herbaceous	19	Mobile Co.AL
Ericaceae	Kalmia	woody	19	Mobile Co.AL
Asteraceae	Senecio	herbaceous	17	Mobile Co.AL
Cupressaceae	Taxodium	woody	17	Mobile Co.AL
Asteraceae	Verbesina	herbaceous	17	Mobile Co.AL
Fabaceae	Wisteria	woody	17	Mobile Co.AL
Poaceae	Andropogon	herbaceous	16	Mobile Co.AL
Asteraceae	Heterotheca	herbaceous	16	Mobile Co.AL
Poaceae	Paspalum	herbaceous	16	Mobile Co.AL
Apiaceae	Daucus	herbaceous	15	Mobile Co.AL
Clusiaceae	Hypericum	herbaceous	15	Mobile Co.AL
Anacardiaceae	Toxicodendron	woody	15	Mobile Co.AL
Liliaceae	Allium	herbaceous	14	Mobile Co.AL
Portulacaceae	Portulaca	herbaceous	14	Mobile Co.AL
Cupressaceae	Chamaecyparis	woody	14	Mobile Co.AL
Asteraceae	Rudbeckia	herbaceous	14	Mobile Co.AL
Fabaceae	Sesbania	herbaceous	13	Mobile Co.AL
Fabaceae	Vicia	herbaceous	13	Mobile Co.AL
Typhaceae	Typha	herbaceous	13	Mobile Co.AL
Vitaceae	Ampelopsis	woody	13	Mobile Co.AL
Annonaceae	Asimina	woody	13	Mobile Co.AL
Celastraceae	Euonymus	woody	13	Mobile Co.AL
Poaceae	Spartina	herbaceous	13	Mobile Co.AL
Agavaceae	Yucca	herbaceous	13	Mobile Co.AL
Poaceae	Hordeum	herbaceous	12	Mobile Co.AL
Asclepiadaceae	Asclepias	herbaceous	12	Mobile Co.AL
Cyperaceae	Carex	herbaceous	12	Mobile Co.AL
Lauraceae	Lindera	woody	12	Mobile Co.AL
Ericaceae	Lyonia	woody	12	Mobile Co.AL
Fabaceae	Mimosa	herbaceous	11	Mobile Co.AL
Poaceae	Arundinaria	herbaceous	11	Mobile Co.AL
Oleaceae	Chionanthus	woody	11	Mobile Co.AL
Euphorbiaceae	Croton	herbaceous	11	Mobile Co.AL
Liliaceae	Lilium	herbaceous	11	Mobile Co.AL
Ericaceae	Oxydendrum	woody	11	Mobile Co.AL
Verbenaceae	Verbena	herbaceous	11	Mobile Co.AL
Asteraceae	Xanthium	herbaceous	10	Mobile Co.AL
Fabaceae	Astragalus	herbaceous	10	Mobile Co.AL
Solanaceae	Physalis	herbaceous	10	Mobile Co.AL
Fabaceae	Senna	herbaceous	10	Mobile Co.AL
Malvaceae	Sida	herbaceous	10	Mobile Co.AL
Fabaceae	Chamaecrista	herbaceous	10	Mobile Co.AL
Clethraceae	Clethra	woody	10	Mobile Co.AL
Euphorbiaceae	Euphorbia	herbaceous	10	Mobile Co.AL
Rubiaceae	Galium	herbaceous	10	Mobile Co.AL
Iridaceae	Iris	herbaceous	10	Mobile Co.AL
Lythraceae	Lythrum	herbaceous	10	Mobile Co.AL
Phytolaccaceae	Phytolacca	herbaceous	10	Mobile Co.AL
Linaceae	Linum	herbaceous	9	Mobile Co.AL
Apocynaceae	Apocynum	herbaceous	9	Mobile Co.AL
Bignoniaceae	Catalpa	woody	9	Mobile Co.AL
Poaceae	Chasmanthium	herbaceous	9	Mobile Co.AL
Ranunculaceae	Clematis	herbaceous	9	Mobile Co.AL
Cyperaceae	Cyperus	herbaceous	9	Mobile Co.AL
Balsaminaceae	Impatiens	herbaceous	9	Mobile Co.AL
Scrophulariaceae	Penstemon	herbaceous	9	Mobile Co.AL
Asteraceae	Pluchea	herbaceous	9	Mobile Co.AL
Cyperaceae	Scirpus	herbaceous	9	Mobile Co.AL
Poaceae	Elymus	herbaceous	8	Mobile Co.AL
Lamiaceae	Salvia	herbaceous	8	Mobile Co.AL
Cannaceae	Canna	herbaceous	8	Mobile Co.AL
Hydrangaeceae	Hydrangea	woody	8	Mobile Co.AL
Poaceae	Setaria	herbaceous	8	Mobile Co.AL
Urticaceae	Boehmeria	herbaceous	8	Mobile Co.AL
Theaceae	Gordonia	woody	8	Mobile Co.AL
Styracaceae	Halesia	woody	8	Mobile Co.AL
Acanthaceae	Justicia	herbaceous	8	Mobile Co.AL
Nymphaeceae	Nymphaea	herbaceous	8	Mobile Co.AL
Poaceae	Urochloa	herbaceous	8	Mobile Co.AL
Moraceae	Morus	woody	7	Mobile Co.AL
Fabaceae	Crotalaria	herbaceous	7	Mobile Co.AL
Euphorbiaceae	Acalypha	herbaceous	7	Mobile Co.AL
Asteraceae	Achillea	herbaceous	7	Mobile Co.AL
Bignoniaceae	Campsis	woody	7	Mobile Co.AL
Ranunculaceae	Delphinium	herbaceous	7	Mobile Co.AL
Rhamnaceae	Frangula	woody	7	Mobile Co.AL
Lamiaceae	Monarda	herbaceous	7	Mobile Co.AL
Nymphaeceae	Nuphar	herbaceous	7	Mobile Co.AL
Potamogatonaceae	Potamogeton	herbaceous	7	Mobile Co.AL
Alismataceae	Sagittaria	herbaceous	7	Mobile Co.AL
Sarraceniaceae	Sarracenia	herbaceous	7	Mobile Co.AL
Sapotaceae	Sideroxylon	woody	7	Mobile Co.AL
Poaceae	Sorghastrum	herbaceous	7	Mobile Co.AL
Lamiaceae	Stachys	herbaceous	7	Mobile Co.AL
Poaceae	Tridens	herbaceous	7	Mobile Co.AL
Fabaceae	Vachellia	woody	7	Mobile Co.AL
Chenopodiaceae	Atriplex	herbaceous	6	Mobile Co.AL
Brassicaceae	Lepidium	herbaceous	6	Mobile Co.AL
Cactaceae	Opuntia	herbaceous	6	Mobile Co.AL
Fabaceae	Tephrosia	herbaceous	6	Mobile Co.AL
Onagraceae	Ludwigia	herbaceous	6	Mobile Co.AL
Haloragaceae	Myriophyllum	herbaceous	6	Mobile Co.AL
Fabaceae	Amphicarpaea	herbaceous	6	Mobile Co.AL
Cabombaceae	Brasenia	herbaceous	6	Mobile Co.AL
Fabaceae	Clitoria	herbaceous	6	Mobile Co.AL
Asteraceae	Coreopsis	herbaceous	6	Mobile Co.AL
Fabaceae	Galactia	herbaceous	6	Mobile Co.AL
Asteraceae	Helenium	herbaceous	6	Mobile Co.AL
Nelumbonaceae	Nelumbo	herbaceous	6	Mobile Co.AL
Fabaceae	Rhynchosia	herbaceous	6	Mobile Co.AL
Arecaceae	Sabal	woody	6	Mobile Co.AL
Sapindaceae	Sapindus	woody	6	Mobile Co.AL
Poaceae	Schizachyrium	herbaceous	6	Mobile Co.AL
Arecaceae	Serenoa	woody	6	Mobile Co.AL
Sparganiaceae	Sparganium	herbaceous	6	Mobile Co.AL
Rutaceae	Zanthoxylum	woody	6	Mobile Co.AL
Poaceae	Agrostis	herbaceous	5	Mobile Co.AL
Fabaceae	Erythrina	woody	5	Mobile Co.AL
Plumbaginaceae	Limonium	herbaceous	5	Mobile Co.AL
Dennstaedtiaceae	Pteridium	herbaceous	5	Mobile Co.AL
Scrophulariaceae	Aureolaria	herbaceous	5	Mobile Co.AL
Asteraceae	Carphephorus	herbaceous	5	Mobile Co.AL
Asteraceae	Chrysopsis	herbaceous	5	Mobile Co.AL
Apiaceae	Cicuta	herbaceous	5	Mobile Co.AL
Cyperaceae	Cladium	herbaceous	5	Mobile Co.AL
Lythraceae	Decodon	woody	5	Mobile Co.AL
Poaceae	Eragrostis	herbaceous	5	Mobile Co.AL
Asteraceae	Euthamia	herbaceous	5	Mobile Co.AL
Apiaceae	Hydrocotyle	herbaceous	5	Mobile Co.AL
Fabaceae	Indigofera	herbaceous	5	Mobile Co.AL
Asteraceae	Liatris	herbaceous	5	Mobile Co.AL
Asteraceae	Mikania	herbaceous	5	Mobile Co.AL
Scrophulariaceae	Mimulus	herbaceous	5	Mobile Co.AL
Dryopteridaceae	Onoclea	herbaceous	5	Mobile Co.AL
Passifloraceae	Passiflora	herbaceous	5	Mobile Co.AL
Asteraceae	Pityopsis	herbaceous	5	Mobile Co.AL
Asteraceae	Pyrrhopappus	herbaceous	5	Mobile Co.AL
Melastomataceae	Rhexia	herbaceous	5	Mobile Co.AL
Rubiaceae	Spermacoce	herbaceous	5	Mobile Co.AL
Commelinaceae	Tradescantia	herbaceous	5	Mobile Co.AL
Scrophulariaceae	Veronica	herbaceous	5	Mobile Co.AL
Vitaceae	Cissus	woody	4	Mobile Co.AL
Polygonaceae	Eriogonum	herbaceous	4	Mobile Co.AL
Pontederiaceae	Pontederia	herbaceous	4	Mobile Co.AL
Scrophulariaceae	Agalinis	herbaceous	4	Mobile Co.AL
Fabaceae	Apios	herbaceous	4	Mobile Co.AL
Araliaceae	Aralia	herbaceous	4	Mobile Co.AL
Scrophulariaceae	Bacopa	herbaceous	4	Mobile Co.AL
Poaceae	Cenchrus	herbaceous	4	Mobile Co.AL
Fabaceae	Centrosema	herbaceous	4	Mobile Co.AL
Empetraceae	Ceratiola	herbaceous	4	Mobile Co.AL
Asteraceae	Croptilon	herbaceous	4	Mobile Co.AL
Poaceae	Dichanthelium	herbaceous	4	Mobile Co.AL
Poaceae	Distichlis	herbaceous	4	Mobile Co.AL
Asteraceae	Doellingeria	herbaceous	4	Mobile Co.AL
Apiaceae	Eryngium	herbaceous	4	Mobile Co.AL
Asteraceae	Gaillardia	herbaceous	4	Mobile Co.AL
Lamiaceae	Hyptis	herbaceous	4	Mobile Co.AL
Asteraceae	Iva	herbaceous	4	Mobile Co.AL
Juncaceae	Juncus	herbaceous	4	Mobile Co.AL
Urticaceae	Laportea	herbaceous	4	Mobile Co.AL
Lemnaceae	Lemna	herbaceous	4	Mobile Co.AL
Ericaceae	Leucothoe	woody	4	Mobile Co.AL
Campanulaceae	Lobelia	herbaceous	4	Mobile Co.AL
Araceae	Orontium	herbaceous	4	Mobile Co.AL
Oxalidaceae	Oxalis	herbaceous	4	Mobile Co.AL
Polemoniaceae	Phlox	herbaceous	4	Mobile Co.AL
Berberidaceae	Podophyllum	herbaceous	4	Mobile Co.AL
Dryopteridaceae	Polystichum	herbaceous	4	Mobile Co.AL
Asteraceae	Pseudognaphalium	herbaceous	4	Mobile Co.AL
Acanthaceae	Ruellia	herbaceous	4	Mobile Co.AL
Fabaceae	Strophostyles	herbaceous	4	Mobile Co.AL
Symplocaceae	Symplocos	woody	4	Mobile Co.AL
Thelypteridaceae	Thelypteris	herbaceous	4	Mobile Co.AL
Poaceae	Tripsacum	herbaceous	4	Mobile Co.AL
Convolvulaceae	Calystegia	herbaceous	3	Mobile Co.AL
Brassicaceae	Cardamine	herbaceous	3	Mobile Co.AL
Viscaceae	Phoradendron	woody	3	Mobile Co.AL
Asteraceae	Ageratina	herbaceous	3	Mobile Co.AL
Apiaceae	Angelica	herbaceous	3	Mobile Co.AL
Bataceae	Batis	herbaceous	3	Mobile Co.AL
Bignoniaceae	Bignonia	woody	3	Mobile Co.AL
Nyctaginaceae	Boerhavia	herbaceous	3	Mobile Co.AL
Poaceae	Bouteloua	herbaceous	3	Mobile Co.AL
Calycanthaceae	Calycanthus	woody	3	Mobile Co.AL
Commelinaceae	Commelina	herbaceous	3	Mobile Co.AL
Crassulaceae	Crassula	herbaceous	3	Mobile Co.AL
Cistaceae	Crocanthemum	woody	3	Mobile Co.AL
Fabaceae	Dalea	herbaceous	3	Mobile Co.AL
Cyperaceae	Eleocharis	herbaceous	3	Mobile Co.AL
Ericaceae	Eubotrys	woody	3	Mobile Co.AL
Fabaceae	Hylodesmum	herbaceous	3	Mobile Co.AL
Poaceae	Leersia	herbaceous	3	Mobile Co.AL
Hydrocharitaceae	Limnobium	herbaceous	3	Mobile Co.AL
Boraginaceae	Lithospermum	herbaceous	3	Mobile Co.AL
Solanaceae	Lycium	woody	3	Mobile Co.AL
Primulaceae	Lysimachia	herbaceous	3	Mobile Co.AL
Osmundaceae	Osmunda	herbaceous	3	Mobile Co.AL
Poaceae	Phalaris	herbaceous	3	Mobile Co.AL
Verbenaceae	Phyla	herbaceous	3	Mobile Co.AL
Euphorbiaceae	Phyllanthus	herbaceous	3	Mobile Co.AL
Ericaceae	Pieris	woody	3	Mobile Co.AL
Lamiaceae	Pycnanthemum	herbaceous	3	Mobile Co.AL
Cyperaceae	Rhynchospora	herbaceous	3	Mobile Co.AL
Fabaceae	Stylosanthes	herbaceous	3	Mobile Co.AL
Poaceae	Zizaniopsis	herbaceous	3	Mobile Co.AL
Brassicaceae	Rorippa	herbaceous	2	Mobile Co.AL
Poaceae	Echinochloa	herbaceous	2	Mobile Co.AL
Hydrocharitaceae� � � � � � �	Vallisneria	herbaceous	2	Mobile Co.AL
Poaceae	Aristida	herbaceous	2	Mobile Co.AL
Asteraceae	Arnoglossum	herbaceous	2	Mobile Co.AL
Blechnaceae	Blechnum	herbaceous	2	Mobile Co.AL
Asteraceae	Brickellia	herbaceous	2	Mobile Co.AL
Verbenaceae	Callicarpa	woody	2	Mobile Co.AL
Lamiaceae	Collinsonia	herbaceous	2	Mobile Co.AL
Cyrillaceae	Cyrilla	herbaceous	2	Mobile Co.AL
Poaceae	Dinebra	herbaceous	2	Mobile Co.AL
Rubiaceae	Diodia	herbaceous	2	Mobile Co.AL
Brassicaceae	Draba	herbaceous	2	Mobile Co.AL
Asteraceae	Elephantopus	herbaceous	2	Mobile Co.AL
Asteraceae	Eutrochium	herbaceous	2	Mobile Co.AL
Polygonaceae	Fallopia	woody	2	Mobile Co.AL
Asclepiadaceae	Funastrum	herbaceous	2	Mobile Co.AL
Asteraceae	Gamochaeta	herbaceous	2	Mobile Co.AL
Poaceae	Glyceria	herbaceous	2	Mobile Co.AL
Asclepiadaceae	Gonolobus	herbaceous	2	Mobile Co.AL
Lamiaceae	Hedeoma	herbaceous	2	Mobile Co.AL
Asteraceae	Hieracium	herbaceous	2	Mobile Co.AL
Illiciaceae	Illicium	woody	2	Mobile Co.AL
Amaranthaceae	Iresine	herbaceous	2	Mobile Co.AL
Grossulariaceae	Itea	herbaceous	2	Mobile Co.AL
Asteraceae	Melanthera	herbaceous	2	Mobile Co.AL
Cucurbitaceae	Melothria	herbaceous	2	Mobile Co.AL
Scrophulariaceae	Micranthemum	herbaceous	2	Mobile Co.AL
Poaceae	Muhlenbergia	woody	2	Mobile Co.AL
Asteraceae	Nabalus	herbaceous	2	Mobile Co.AL
Scrophulariaceae	Nuttallanthus	herbaceous	2	Mobile Co.AL
Fabaceae	Orbexilum	herbaceous	2	Mobile Co.AL
Asteraceae	Packera	herbaceous	2	Mobile Co.AL
Urticaceae	Parietaria	herbaceous	2	Mobile Co.AL
Scrophulariaceae	Pedicularis	herbaceous	2	Mobile Co.AL
Poaceae	Phragmites	herbaceous	2	Mobile Co.AL
Ranunculaceae	Ranunculus	herbaceous	2	Mobile Co.AL
Saururaceae	Saururus	herbaceous	2	Mobile Co.AL
Lamiaceae	Scutellaria	herbaceous	2	Mobile Co.AL
Aizoaceae	Sesuvium	herbaceous	2	Mobile Co.AL
Scrophulariaceae	Seymeria	herbaceous	2	Mobile Co.AL
Caryophyllaceae	Silene	herbaceous	2	Mobile Co.AL
Asteraceae	Silphium	herbaceous	2	Mobile Co.AL
Apiaceae	Sium	herbaceous	2	Mobile Co.AL
Lemnaceae	Spirodela	herbaceous	2	Mobile Co.AL
Theaceae	Stewartia	woody	2	Mobile Co.AL
Euphorbiaceae	Stillingia	herbaceous	2	Mobile Co.AL
Marantaceae	Thalia	herbaceous	2	Mobile Co.AL
Bromeliaceae	Tillandsia	herbaceous	2	Mobile Co.AL
Lamiaceae	Trichostema	herbaceous	2	Mobile Co.AL
Malvaceae	Urena	herbaceous	2	Mobile Co.AL
Blechnaceae	Woodwardia	herbaceous	2	Mobile Co.AL
Poaceae	Zizania	herbaceous	2	Mobile Co.AL
Apiaceae	Zizia	herbaceous	2	Mobile Co.AL
Poaceae	Alopecurus	herbaceous	1	Mobile Co.AL
Cabombaceae	Cabomba	herbaceous	1	Mobile Co.AL
Acanthaceae	Hygrophila	herbaceous	1	Mobile Co.AL
Malvaceae	Kosteletzkya	herbaceous	1	Mobile Co.AL
Lythraceae	Rotala	herbaceous	1	Mobile Co.AL
Lamiaceae	Teucrium	herbaceous	1	Mobile Co.AL
Pteridaceae	Adiantum	herbaceous	1	Mobile Co.AL
Alismataceae	Alisma	herbaceous	1	Mobile Co.AL
Apocynaceae	Amsonia	herbaceous	1	Mobile Co.AL
Polygalaceae	Asemeia	herbaceous	1	Mobile Co.AL
Dryopteridaceae	Athyrium	herbaceous	1	Mobile Co.AL
Poaceae	Axonopus	herbaceous	1	Mobile Co.AL
Azollaceae	Azolla	herbaceous	1	Mobile Co.AL
Asteraceae	Balduina	herbaceous	1	Mobile Co.AL
Rhamnaceae	Berchemia	woody	1	Mobile Co.AL
Asteraceae	Bigelowia	herbaceous	1	Mobile Co.AL
Asteraceae	Borrichia	woody	1	Mobile Co.AL
Scrophulariaceae	Buchnera	herbaceous	1	Mobile Co.AL
Brassicaceae	Cakile	herbaceous	1	Mobile Co.AL
Malvaceae	Callirhoe	herbaceous	1	Mobile Co.AL
Campanulaceae	Campanula	herbaceous	1	Mobile Co.AL
Apiaceae	Chaerophyllum	herbaceous	1	Mobile Co.AL
Asteraceae	Chrysoma	woody	1	Mobile Co.AL
Lamiaceae	Clinopodium	herbaceous	1	Mobile Co.AL
Menispermaceae	Cocculus	woody	1	Mobile Co.AL
Asteraceae	Conoclinium	herbaceous	1	Mobile Co.AL
Liliaceae	Crinum	herbaceous	1	Mobile Co.AL
Poaceae	Ctenium	herbaceous	1	Mobile Co.AL
Cuscutaceae	Cuscuta	herbaceous	1	Mobile Co.AL
Poaceae	Danthonia	herbaceous	1	Mobile Co.AL
Brassicaceae	Descurainia	herbaceous	1	Mobile Co.AL
Fabaceae	Desmanthus	herbaceous	1	Mobile Co.AL
Lamiaceae	Dicerandra	herbaceous	1	Mobile Co.AL
Convolvulaceae	Dichondra	herbaceous	1	Mobile Co.AL
Acanthaceae	Dicliptera	herbaceous	1	Mobile Co.AL
Dioscoreaceae	Dioscorea	herbaceous	1	Mobile Co.AL
Poaceae	Diplachne	herbaceous	1	Mobile Co.AL
Droseraceae	Drosera	herbaceous	1	Mobile Co.AL
Alismataceae	Echinodorus	herbaceous	1	Mobile Co.AL
Asteraceae	Eclipta	herbaceous	1	Mobile Co.AL
Hydrocharitaceae	Elodea	herbaceous	1	Mobile Co.AL
Aristolochiaceae	Endodeca	herbaceous	1	Mobile Co.AL
Ericaceae	Epigaea	herbaceous	1	Mobile Co.AL
Asteraceae	Eurybia	herbaceous	1	Mobile Co.AL
Poaceae	Eustachys	herbaceous	1	Mobile Co.AL
Oleaceae	Forestiera	woody	1	Mobile Co.AL
Amaranthaceae	Froelichia	herbaceous	1	Mobile Co.AL
Gentianaceae	Gentiana	herbaceous	1	Mobile Co.AL
Orchidaceae	Habenaria	herbaceous	1	Mobile Co.AL
Boraginaceae	Heliotropium	herbaceous	1	Mobile Co.AL
Rubiaceae	Houstonia	herbaceous	1	Mobile Co.AL
Liliaceae	Hymenocallis	herbaceous	1	Mobile Co.AL
Asteraceae	Ionactis	herbaceous	1	Mobile Co.AL
Polemoniaceae	Ipomopsis	herbaceous	1	Mobile Co.AL
Aristolochiaceae	Isotrema	woody	1	Mobile Co.AL
Cistaceae	Lechea	herbaceous	1	Mobile Co.AL
Scrophulariaceae	Lindernia	herbaceous	1	Mobile Co.AL
Poaceae	Luziola	herbaceous	1	Mobile Co.AL
Lamiaceae	Lycopus	herbaceous	1	Mobile Co.AL
Asclepiadaceae	Matelea	herbaceous	1	Mobile Co.AL
Sterculiaceae	Melochia	herbaceous	1	Mobile Co.AL
Monotropaceae	Monotropa	herbaceous	1	Mobile Co.AL
Poaceae	Oplismenus	herbaceous	1	Mobile Co.AL
Apiaceae	Oxypolis	herbaceous	1	Mobile Co.AL
Poaceae	Phanopyrum	herbaceous	1	Mobile Co.AL
Hydrangaeceae	Philadelphus	woody	1	Mobile Co.AL
Lamiaceae	Physostegia	herbaceous	1	Mobile Co.AL
Orchidaceae	Platanthera	herbaceous	1	Mobile Co.AL
Polygalaceae	Polygala	herbaceous	1	Mobile Co.AL
Asteraceae	Pterocaulon	herbaceous	1	Mobile Co.AL
Apiaceae	Ptilimnium	herbaceous	1	Mobile Co.AL
Asteraceae	Ratibida	herbaceous	1	Mobile Co.AL
Asteraceae	Rayjacksonia	herbaceous	1	Mobile Co.AL
Poaceae	Sacciolepis	herbaceous	1	Mobile Co.AL
Chenopodiaceae	Salicornia	herbaceous	1	Mobile Co.AL
Cyperaceae	Schoenoplectus	herbaceous	1	Mobile Co.AL
Asteraceae	Sericocarpus	herbaceous	1	Mobile Co.AL
Asteraceae	Smallanthus	herbaceous	1	Mobile Co.AL
Apiaceae	Spermolepis	herbaceous	1	Mobile Co.AL
Orchidaceae	Spiranthes	herbaceous	1	Mobile Co.AL
Poaceae	Sporobolus	herbaceous	1	Mobile Co.AL
Convolvulaceae	Stylisma	herbaceous	1	Mobile Co.AL
Styracaceae	Styrax	herbaceous	1	Mobile Co.AL
Apiaceae	Tiedemannia	herbaceous	1	Mobile Co.AL
Liliaceae	Trillium	herbaceous	1	Mobile Co.AL
Lentibulariaceae	Utricularia	herbaceous	1	Mobile Co.AL
Liliaceae	Uvularia	herbaceous	1	Mobile Co.AL
Valerianaceae	Valerianella	herbaceous	1	Mobile Co.AL
Liliaceae	Veratrum	herbaceous	1	Mobile Co.AL
Liliaceae	Zephyranthes	herbaceous	1	Mobile Co.AL
Aspleniaceae	Asplenium	herbaceous	0	Mobile Co.AL
Gentianaceae	Eustoma	herbaceous	0	Mobile Co.AL
Mayacaceae	Mayaca	herbaceous	0	Mobile Co.AL
Asteraceae	Acmella	herbaceous	0	Mobile Co.AL
Rosaceae	Agrimonia	herbaceous	0	Mobile Co.AL
Liliaceae	Aletris	herbaceous	0	Mobile Co.AL
Liliaceae	Amianthium	herbaceous	0	Mobile Co.AL
Lythraceae	Ammannia	herbaceous	0	Mobile Co.AL
Poaceae	Amphicarpum	herbaceous	0	Mobile Co.AL
Ranunculaceae	Anemone	herbaceous	0	Mobile Co.AL
Poaceae	Anthenantia	herbaceous	0	Mobile Co.AL
Burmanniaceae	Apteria	herbaceous	0	Mobile Co.AL
Araceae	Arisaema	herbaceous	0	Mobile Co.AL
Gentianaceae	Bartonia	herbaceous	0	Mobile Co.AL
Asteraceae	Berlandiera	herbaceous	0	Mobile Co.AL
Asteraceae	Boltonia	herbaceous	0	Mobile Co.AL
Ophioglossaceae	Botrypus	herbaceous	0	Mobile Co.AL
Asteraceae	Bradburia	herbaceous	0	Mobile Co.AL
Asteraceae	Brintonia	herbaceous	0	Mobile Co.AL
Polygonaceae	Brunnichia	herbaceous	0	Mobile Co.AL
Cyperaceae	Bulbostylis	herbaceous	0	Mobile Co.AL
Burmanniaceae	Burmannia	herbaceous	0	Mobile Co.AL
Callitrichaceae	Callitriche	herbaceous	0	Mobile Co.AL
Orchidaceae	Calopogon	herbaceous	0	Mobile Co.AL
Oleaceae	Cartrema	woody	0	Mobile Co.AL
Cucurbitaceae	Cayaponia	herbaceous	0	Mobile Co.AL
Apiaceae	Centella	herbaceous	0	Mobile Co.AL
Ceratophyllaceae	Ceratophyllum	herbaceous	0	Mobile Co.AL
Liliaceae	Chamaelirium	herbaceous	0	Mobile Co.AL
Asteraceae	Chaptalia	herbaceous	0	Mobile Co.AL
Asteraceae	Chromolaena	herbaceous	0	Mobile Co.AL
Asteraceae	Chrysogonum	herbaceous	0	Mobile Co.AL
Orchidaceae	Cleistesiopsis	herbaceous	0	Mobile Co.AL
Cyrillaceae	Cliftonia	woody	0	Mobile Co.AL
Euphorbiaceae	Cnidoscolus	herbaceous	0	Mobile Co.AL
Poaceae	Coelorachis	herbaceous	0	Mobile Co.AL
Poaceae	Coleataenia	herbaceous	0	Mobile Co.AL
Lamiaceae	Conradina	herbaceous	0	Mobile Co.AL
Orchidaceae	Corallorhiza	herbaceous	0	Mobile Co.AL
Fumariaceae	Corydalis	herbaceous	0	Mobile Co.AL
Thelypteridaceae	Cyclosorus	herbaceous	0	Mobile Co.AL
Hydrangeaceae	Decumaria	herbaceous	0	Mobile Co.AL
Euphorbiaceae	Ditrysinia	woody	0	Mobile Co.AL
Asteraceae	Dracopis	herbaceous	0	Mobile Co.AL
Caryophyllaceae	Drymaria	herbaceous	0	Mobile Co.AL
Cyperaceae	Dulichium	herbaceous	0	Mobile Co.AL
Poaceae	Elionurus	herbaceous	0	Mobile Co.AL
Orchidaceae	Epidendrum	herbaceous	0	Mobile Co.AL
Orobanchaceae	Epifagus	herbaceous	0	Mobile Co.AL
Equisetaceae	Equisetum	herbaceous	0	Mobile Co.AL
Eriocaulaceae	Eriocaulon	herbaceous	0	Mobile Co.AL
Orchidaceae	Eulophia	herbaceous	0	Mobile Co.AL
Convolvulaceae	Evolvulus	herbaceous	0	Mobile Co.AL
Cyperaceae	Fimbristylis	herbaceous	0	Mobile Co.AL
Hamamelidaceae	Fothergilla	woody	0	Mobile Co.AL
Cyperaceae	Fuirena	herbaceous	0	Mobile Co.AL
Loganiaceae	Gelsemium	herbaceous	0	Mobile Co.AL
Verbenaceae	Glandularia	herbaceous	0	Mobile Co.AL
Scrophulariaceae	Gratiola	herbaceous	0	Mobile Co.AL
Poaceae	Gymnopogon	herbaceous	0	Mobile Co.AL
Cymodoceaceae	Halodule	herbaceous	0	Mobile Co.AL
Hydrocharitaceae	Halophila	herbaceous	0	Mobile Co.AL
Pontederiaceae	Heteranthera	herbaceous	0	Mobile Co.AL
Saxifragaceaea	Heuchera	herbaceous	0	Mobile Co.AL
Aristolochiaceae	Hexastylis	herbaceous	0	Mobile Co.AL
Hydrophyllaceae	Hydrolea	herbaceous	0	Mobile Co.AL
Poaceae	Hymenachne	herbaceous	0	Mobile Co.AL
Asteraceae	Hymenopappus	herbaceous	0	Mobile Co.AL
Liliaceae	Hypoxis	herbaceous	0	Mobile Co.AL
Isoetaceae	Isoetes	herbaceous	0	Mobile Co.AL
Cyperaceae	Isolepis	herbaceous	0	Mobile Co.AL
Asteraceae	Krigia	herbaceous	0	Mobile Co.AL
Cyperaceae	Kyllinga	herbaceous	0	Mobile Co.AL
Haemodoraceae	Lachnanthes	herbaceous	0	Mobile Co.AL
Eriocaulaceae	Lachnocaulon	herbaceous	0	Mobile Co.AL
Saxifragaceae	Lepuropetalon	herbaceous	0	Mobile Co.AL
Scrophulariaceae	Leucospora	herbaceous	0	Mobile Co.AL
Chrysobalanaceae	Licania	woody	0	Mobile Co.AL
Apiaceae	Lilaeopsis	herbaceous	0	Mobile Co.AL
Poaceae	Limnodea	herbaceous	0	Mobile Co.AL
Cyperaceae	Lipocarpha	herbaceous	0	Mobile Co.AL
Liliaceae	Lophiola	herbaceous	0	Mobile Co.AL
Juncaceae	Luzula	herbaceous	0	Mobile Co.AL
Lycopodiaceae	Lycopodiella	herbaceous	0	Mobile Co.AL
Scrophulariaceae	Macranthera	herbaceous	0	Mobile Co.AL
Orchidaceae	Malaxis	herbaceous	0	Mobile Co.AL
Agavaceae	Manfreda	herbaceous	0	Mobile Co.AL
Asteraceae	Marshallia	herbaceous	0	Mobile Co.AL
Scrophulariaceae	Mecardonia	herbaceous	0	Mobile Co.AL
Poaceae	Melica	herbaceous	0	Mobile Co.AL
Caryophyllaceae	Minuartia	herbaceous	0	Mobile Co.AL
Rubiaceae	Mitchella	herbaceous	0	Mobile Co.AL
Loganiaceae	Mitreola	herbaceous	0	Mobile Co.AL
Najadaceae	Najas	herbaceous	0	Mobile Co.AL
Hydrophyllaceae	Nemophila	woody	0	Mobile Co.AL
Orchidaceae	Neottia	herbaceous	0	Mobile Co.AL
Fabaceae	Neptunia	herbaceous	0	Mobile Co.AL
Liliaceae	Nothoscordum	herbaceous	0	Mobile Co.AL
Menyanthaceae	Nymphoides	herbaceous	0	Mobile Co.AL
Rubiaceae	Oldenlandia	herbaceous	0	Mobile Co.AL
Ophioglossaceae	Ophioglossum	herbaceous	0	Mobile Co.AL
Orobanchaceae	Orobanche	herbaceous	0	Mobile Co.AL
Osmundaceae	Osmundastrum	herbaceous	0	Mobile Co.AL
Cyperaceae	Oxycaryum	herbaceous	0	Mobile Co.AL
Lycopodiaceae	Palhinhaea	herbaceous	0	Mobile Co.AL
Thelypteridaceae	Parathelypteris	herbaceous	0	Mobile Co.AL
Caryophyllaceae	Paronychia	herbaceous	0	Mobile Co.AL
Fabaceae	Pediomelum	herbaceous	0	Mobile Co.AL
Araceae	Peltandra	herbaceous	0	Mobile Co.AL
Crassulaceae	Penthorum	herbaceous	0	Mobile Co.AL
Thelypteridaceae	Phegopteris	herbaceous	0	Mobile Co.AL
Lentibulariaceae	Pinguicula	herbaceous	0	Mobile Co.AL
Poaceae	Piptochaetium	woody	0	Mobile Co.AL
Ulmaceae	Planera	woody	0	Mobile Co.AL
Brassicaceae	Planodes	herbaceous	0	Mobile Co.AL
Liliaceae	Pleea	herbaceous	0	Mobile Co.AL
Polypodiaceae	Pleopeltis	herbaceous	0	Mobile Co.AL
Orchidaceae	Pogonia	herbaceous	0	Mobile Co.AL
Buddlejaceae	Polypremum	herbaceous	0	Mobile Co.AL
Orchidaceae	Ponthieva	herbaceous	0	Mobile Co.AL
Haloragaceae	Proserpinaca	herbaceous	0	Mobile Co.AL
Lamiaceae	Prunella	herbaceous	0	Mobile Co.AL
Lycopodiaceae	Pseudolycopodiella	herbaceous	0	Mobile Co.AL
Psilotaceae	Psilotum	herbaceous	0	Mobile Co.AL
Arecaceae	Rhapidophyllum	woody	0	Mobile Co.AL
Ruppiaceae	Ruppia	herbaceous	0	Mobile Co.AL
Gentianaceae	Sabatia	herbaceous	0	Mobile Co.AL
Rhamnaceae	Sageretia	woody	0	Mobile Co.AL
Caryophyllaceae	Sagina	herbaceous	0	Mobile Co.AL
Primulaceae	Samolus	herbaceous	0	Mobile Co.AL
Apiaceae	Sanicula	herbaceous	0	Mobile Co.AL
Chenopodiaceae	Sarcocornia	herbaceous	0	Mobile Co.AL
Ophioglossaceae	Sceptridium	herbaceous	0	Mobile Co.AL
Schisandraceae	Schisandra	woody	0	Mobile Co.AL
Scrophulariaceae	Schwalbea	herbaceous	0	Mobile Co.AL
Cyperaceae	Scleria	herbaceous	0	Mobile Co.AL
Asteraceae	Sclerolepis	herbaceous	0	Mobile Co.AL
Scrophulariaceae	Scoparia	herbaceous	0	Mobile Co.AL
Selaginellaceae	Selaginella	herbaceous	0	Mobile Co.AL
Cucurbitaceae	Sicyos	herbaceous	0	Mobile Co.AL
Iridaceae	Sisyrinchium	herbaceous	0	Mobile Co.AL
Plantaginaceae	Sophronanthe	herbaceous	0	Mobile Co.AL
Caryophyllaceae	Spergularia	herbaceous	0	Mobile Co.AL
Poaceae	Sphenopholis	herbaceous	0	Mobile Co.AL
Loganiaceae	Spigelia	herbaceous	0	Mobile Co.AL
Poaceae	Steinchisma	herbaceous	0	Mobile Co.AL
Liliaceae	Stenanthium	herbaceous	0	Mobile Co.AL
Rubiaceae	Stenaria	herbaceous	0	Mobile Co.AL
Caryophyllaceae	Stipulicida	herbaceous	0	Mobile Co.AL
Asteraceae	Stokesia	herbaceous	0	Mobile Co.AL
Potamogetonaceae	Stuckenia	herbaceous	0	Mobile Co.AL
Chenopodiaceae	Suaeda	herbaceous	0	Mobile Co.AL
Eriocaulaceae	Syngonanthus	herbaceous	0	Mobile Co.AL
Cymodoceaceae	Syringodium	herbaceous	0	Mobile Co.AL
Asteraceae	Tetragonotheca	herbaceous	0	Mobile Co.AL
Hydrocharitaceae	Thalassia	herbaceous	0	Mobile Co.AL
Apocynaceae	Thyrsanthella	herbaceous	0	Mobile Co.AL
Orchidaceae	Tipularia	herbaceous	0	Mobile Co.AL
Euphorbiaceae	Tragia	herbaceous	0	Mobile Co.AL
Apiaceae	Trepocarpus	herbaceous	0	Mobile Co.AL
Liliaceae	Triantha	herbaceous	0	Mobile Co.AL
Juncaginaceae	Triglochin	herbaceous	0	Mobile Co.AL
Campanulaceae	Triodanis	herbaceous	0	Mobile Co.AL
Poaceae	Triplasis	herbaceous	0	Mobile Co.AL
Poaceae	Uniola	herbaceous	0	Mobile Co.AL
Poaceae	Vulpia	herbaceous	0	Mobile Co.AL
Brassicaceae	Warea	herbaceous	0	Mobile Co.AL
Lemnaceae	Wolffia	herbaceous	0	Mobile Co.AL
Lemnaceae	Wolffiella	herbaceous	0	Mobile Co.AL
Dryopteridaceae	Woodsia	herbaceous	0	Mobile Co.AL
Ranunculaceae	Xanthorhiza	herbaceous	0	Mobile Co.AL
Xyridaceae	Xyris	herbaceous	0	Mobile Co.AL
Zannichelliaceae	Zannichellia	herbaceous	0	Mobile Co.AL
Liliaceae	Zigadenus	herbaceous	0	Mobile Co.AL
Fabaceae	Zornia	herbaceous	0	Mobile Co.AL
Fagaceae	Quercus	woody	421	Cleveland Co.AR
Rosaceae	Prunus	woody	282	Cleveland Co.AR
Betulaceae	Betula	woody	224	Cleveland Co.AR
Salicaceae	Salix	woody	220	Cleveland Co.AR
Juglandaceae	Carya	woody	219	Cleveland Co.AR
Aceraceae	Acer	woody	200	Cleveland Co.AR
Salicaceae	Populus	woody	193	Cleveland Co.AR
Ericaceae	Vaccinium	woody	167	Cleveland Co.AR
Ulmaceae	Ulmus	woody	156	Cleveland Co.AR
Juglandaceae	Juglans	woody	125	Cleveland Co.AR
Tiliaceae	Tilia	woody	122	Cleveland Co.AR
Oleaceae	Fraxinus	woody	115	Cleveland Co.AR
Betulaceae	Alnus	woody	114	Cleveland Co.AR
Fagaceae	Fagus	woody	111	Cleveland Co.AR
Rosaceae	Crataegus	woody	109	Cleveland Co.AR
Fagaceae	Castanea	woody	105	Cleveland Co.AR
Rosaceae	Rubus	woody	102	Cleveland Co.AR
Pinaceae	Pinus	woody	97	Cleveland Co.AR
Cornaceae	Cornus	woody	87	Cleveland Co.AR
Asteraceae	Solidago	herbaceous	86	Cleveland Co.AR
Betulaceae	Corylus	woody	85	Cleveland Co.AR
Caprifoliaceae	Viburnum	woody	84	Cleveland Co.AR
Rosaceae	Rosa	woody	80	Cleveland Co.AR
Rosaceae	Amelanchier	woody	75	Cleveland Co.AR
Asteraceae	Symphyotrichum	herbaceous	74	Cleveland Co.AR
Betulaceae	Ostrya	woody	74	Cleveland Co.AR
Asteraceae	Helianthus	herbaceous	70	Cleveland Co.AR
Fabaceae	Robinia	woody	66	Cleveland Co.AR
Betulaceae	Carpinus	woody	66	Cleveland Co.AR
Vitaceae	Vitis	woody	61	Cleveland Co.AR
Hamamelidaceae	Hamamelis	woody	59	Cleveland Co.AR
Fabaceae	Phaseolus	herbaceous	53	Cleveland Co.AR
Asteraceae	Ambrosia	herbaceous	53	Cleveland Co.AR
Solanaceae	Solanum	herbaceous	51	Cleveland Co.AR
Ebenaceae	Diospyros	woody	50	Cleveland Co.AR
Anacardiaceae	Rhus	woody	48	Cleveland Co.AR
Ericaceae	Rhododendron	woody	46	Cleveland Co.AR
Ulmaceae	Celtis	woody	45	Cleveland Co.AR
Fabaceae	Gleditsia	woody	43	Cleveland Co.AR
Plantaginaceae	Plantago	herbaceous	42	Cleveland Co.AR
Aquifoliaceae	Ilex	woody	40	Cleveland Co.AR
Platanaceae	Platanus	woody	40	Cleveland Co.AR
Asteraceae	Lactuca	herbaceous	39	Cleveland Co.AR
Polygonaceae	Rumex	herbaceous	39	Cleveland Co.AR
Asteraceae	Eupatorium	herbaceous	38	Cleveland Co.AR
Convolvulaceae	Ipomoea	herbaceous	38	Cleveland Co.AR
Hamamelidaceae	Liquidambar	woody	37	Cleveland Co.AR
Poaceae	Poa	herbaceous	32	Cleveland Co.AR
Hippocastanaceae	Aesculus	woody	32	Cleveland Co.AR
Fabaceae	Amorpha	herbaceous	32	Cleveland Co.AR
Cornaceae	Nyssa	woody	32	Cleveland Co.AR
Cupressaceae	Juniperus	woody	31	Cleveland Co.AR
Lauraceae	Sassafras	woody	31	Cleveland Co.AR
Rosaceae	Aronia	woody	30	Cleveland Co.AR
Myricaceae	Morella	woody	30	Cleveland Co.AR
Poaceae	Panicum	herbaceous	27	Cleveland Co.AR
Rhamnaceae	Ceanothus	woody	27	Cleveland Co.AR
Caprifoliaceae	Sambucus	woody	27	Cleveland Co.AR
Malvaceae	Hibiscus	herbaceous	26	Cleveland Co.AR
Rubiaceae	Cephalanthus	woody	26	Cleveland Co.AR
Vitaceae	Parthenocissus	woody	26	Cleveland Co.AR
Polygonaceae	Persicaria	herbaceous	26	Cleveland Co.AR
Caprifoliaceae	Lonicera	woody	25	Cleveland Co.AR
Fabaceae	Lespedeza	herbaceous	24	Cleveland Co.AR
Asteraceae	Erigeron	herbaceous	23	Cleveland Co.AR
Asteraceae	Cirsium	herbaceous	22	Cleveland Co.AR
Fabaceae	Cercis	woody	22	Cleveland Co.AR
Fabaceae	Desmodium	herbaceous	22	Cleveland Co.AR
Asteraceae	Vernonia	herbaceous	22	Cleveland Co.AR
Violaceae	Viola	herbaceous	21	Cleveland Co.AR
Geraniaceae	Geranium	herbaceous	21	Cleveland Co.AR
Poaceae	Saccharum	herbaceous	20	Cleveland Co.AR
Asteraceae	Baccharis	herbaceous	19	Cleveland Co.AR
Fabaceae	Baptisia	herbaceous	19	Cleveland Co.AR
Urticaceae	Urtica	herbaceous	19	Cleveland Co.AR
Asteraceae	Heterotheca	herbaceous	19	Cleveland Co.AR
Onagraceae	Oenothera	herbaceous	18	Cleveland Co.AR
Fabaceae	Wisteria	woody	18	Cleveland Co.AR
Asteraceae	Bidens	herbaceous	17	Cleveland Co.AR
Poaceae	Andropogon	herbaceous	17	Cleveland Co.AR
Asteraceae	Senecio	herbaceous	16	Cleveland Co.AR
Smilacaceae	Smilax	woody	16	Cleveland Co.AR
Cyperaceae	Carex	herbaceous	16	Cleveland Co.AR
Anacardiaceae	Toxicodendron	woody	16	Cleveland Co.AR
Asteraceae	Verbesina	herbaceous	16	Cleveland Co.AR
Poaceae	Elymus	herbaceous	15	Cleveland Co.AR
Asteraceae	Rudbeckia	herbaceous	15	Cleveland Co.AR
Clusiaceae	Hypericum	herbaceous	15	Cleveland Co.AR
Magnoliaceae	Magnolia	woody	15	Cleveland Co.AR
Cupressaceae	Taxodium	woody	15	Cleveland Co.AR
Liliaceae	Allium	herbaceous	14	Cleveland Co.AR
Poaceae	Paspalum	herbaceous	14	Cleveland Co.AR
Poaceae	Hordeum	herbaceous	13	Cleveland Co.AR
Celastraceae	Euonymus	woody	13	Cleveland Co.AR
Scrophulariaceae	Penstemon	herbaceous	13	Cleveland Co.AR
Fabaceae	Sesbania	herbaceous	12	Cleveland Co.AR
Asteraceae	Xanthium	herbaceous	12	Cleveland Co.AR
Fabaceae	Astragalus	herbaceous	12	Cleveland Co.AR
Vitaceae	Ampelopsis	woody	12	Cleveland Co.AR
Annonaceae	Asimina	woody	12	Cleveland Co.AR
Oleaceae	Chionanthus	woody	12	Cleveland Co.AR
Asteraceae	Achillea	herbaceous	11	Cleveland Co.AR
Apocynaceae	Apocynum	herbaceous	11	Cleveland Co.AR
Asclepiadaceae	Asclepias	herbaceous	11	Cleveland Co.AR
Lauraceae	Lindera	woody	11	Cleveland Co.AR
Verbenaceae	Verbena	herbaceous	11	Cleveland Co.AR
Linaceae	Linum	herbaceous	10	Cleveland Co.AR
Poaceae	Chasmanthium	herbaceous	10	Cleveland Co.AR
Euphorbiaceae	Euphorbia	herbaceous	10	Cleveland Co.AR
Rubiaceae	Galium	herbaceous	10	Cleveland Co.AR
Iridaceae	Iris	herbaceous	10	Cleveland Co.AR
Lamiaceae	Monarda	herbaceous	10	Cleveland Co.AR
Lamiaceae	Stachys	herbaceous	10	Cleveland Co.AR
Poaceae	Agrostis	herbaceous	9	Cleveland Co.AR
Poaceae	Setaria	herbaceous	9	Cleveland Co.AR
Poaceae	Arundinaria	herbaceous	9	Cleveland Co.AR
Bignoniaceae	Catalpa	woody	9	Cleveland Co.AR
Euphorbiaceae	Croton	herbaceous	9	Cleveland Co.AR
Ranunculaceae	Delphinium	herbaceous	9	Cleveland Co.AR
Ericaceae	Lyonia	woody	9	Cleveland Co.AR
Fabaceae	Senna	herbaceous	9	Cleveland Co.AR
Sapotaceae	Sideroxylon	woody	9	Cleveland Co.AR
Fabaceae	Mimosa	herbaceous	8	Cleveland Co.AR
Moraceae	Maclura	woody	8	Cleveland Co.AR
Solanaceae	Physalis	herbaceous	8	Cleveland Co.AR
Fabaceae	Chamaecrista	herbaceous	8	Cleveland Co.AR
Phytolaccaceae	Phytolacca	herbaceous	8	Cleveland Co.AR
Poaceae	Tridens	herbaceous	8	Cleveland Co.AR
Poaceae	Urochloa	herbaceous	8	Cleveland Co.AR
Fabaceae	Crotalaria	herbaceous	7	Cleveland Co.AR
Lamiaceae	Salvia	herbaceous	7	Cleveland Co.AR
Fabaceae	Amphicarpaea	herbaceous	7	Cleveland Co.AR
Urticaceae	Boehmeria	herbaceous	7	Cleveland Co.AR
Bignoniaceae	Campsis	woody	7	Cleveland Co.AR
Fabaceae	Rhynchosia	herbaceous	7	Cleveland Co.AR
Poaceae	Schizachyrium	herbaceous	7	Cleveland Co.AR
Poaceae	Sorghastrum	herbaceous	7	Cleveland Co.AR
Poaceae	Spartina	herbaceous	7	Cleveland Co.AR
Rutaceae	Zanthoxylum	woody	7	Cleveland Co.AR
Euphorbiaceae	Acalypha	herbaceous	6	Cleveland Co.AR
Moraceae	Morus	woody	6	Cleveland Co.AR
Asteraceae	Coreopsis	herbaceous	6	Cleveland Co.AR
Rhamnaceae	Frangula	woody	6	Cleveland Co.AR
Fabaceae	Galactia	herbaceous	6	Cleveland Co.AR
Acanthaceae	Justicia	herbaceous	6	Cleveland Co.AR
Asteraceae	Liatris	herbaceous	6	Cleveland Co.AR
Nymphaeceae	Nuphar	herbaceous	6	Cleveland Co.AR
Polemoniaceae	Phlox	herbaceous	6	Cleveland Co.AR
Alismataceae	Sagittaria	herbaceous	6	Cleveland Co.AR
Cyperaceae	Scirpus	herbaceous	6	Cleveland Co.AR
Brassicaceae	Lepidium	herbaceous	5	Cleveland Co.AR
Cactaceae	Opuntia	herbaceous	5	Cleveland Co.AR
Dennstaedtiaceae	Pteridium	herbaceous	5	Cleveland Co.AR
Fabaceae	Tephrosia	herbaceous	5	Cleveland Co.AR
Apiaceae	Cicuta	herbaceous	5	Cleveland Co.AR
Fabaceae	Clitoria	herbaceous	5	Cleveland Co.AR
Cyperaceae	Cyperus	herbaceous	5	Cleveland Co.AR
Poaceae	Eragrostis	herbaceous	5	Cleveland Co.AR
Asteraceae	Euthamia	herbaceous	5	Cleveland Co.AR
Asteraceae	Helenium	herbaceous	5	Cleveland Co.AR
Poaceae	Leersia	herbaceous	5	Cleveland Co.AR
Scrophulariaceae	Mimulus	herbaceous	5	Cleveland Co.AR
Nelumbonaceae	Nelumbo	herbaceous	5	Cleveland Co.AR
Nymphaeceae	Nymphaea	herbaceous	5	Cleveland Co.AR
Dryopteridaceae	Onoclea	herbaceous	5	Cleveland Co.AR
Passifloraceae	Passiflora	herbaceous	5	Cleveland Co.AR
Asteraceae	Pityopsis	herbaceous	5	Cleveland Co.AR
Rutaceae	Ptelea	woody	5	Cleveland Co.AR
Asteraceae	Pyrrhopappus	herbaceous	5	Cleveland Co.AR
Sparganiaceae	Sparganium	herbaceous	5	Cleveland Co.AR
Fabaceae	Strophostyles	herbaceous	5	Cleveland Co.AR
Ranunculaceae	Thalictrum	herbaceous	4	Cleveland Co.AR
Scrophulariaceae	Agalinis	herbaceous	4	Cleveland Co.AR
Fabaceae	Apios	herbaceous	4	Cleveland Co.AR
Araliaceae	Aralia	herbaceous	4	Cleveland Co.AR
Scrophulariaceae	Aureolaria	herbaceous	4	Cleveland Co.AR
Fabaceae	Centrosema	herbaceous	4	Cleveland Co.AR
Cyperaceae	Cladium	herbaceous	4	Cleveland Co.AR
Asteraceae	Croptilon	herbaceous	4	Cleveland Co.AR
Fabaceae	Dalea	herbaceous	4	Cleveland Co.AR
Poaceae	Dichanthelium	herbaceous	4	Cleveland Co.AR
Asteraceae	Doellingeria	herbaceous	4	Cleveland Co.AR
Apiaceae	Eryngium	herbaceous	4	Cleveland Co.AR
Asteraceae	Gaillardia	herbaceous	4	Cleveland Co.AR
Fabaceae	Gymnocladus	woody	4	Cleveland Co.AR
Juncaceae	Juncus	herbaceous	4	Cleveland Co.AR
Campanulaceae	Lobelia	herbaceous	4	Cleveland Co.AR
Onagraceae	Ludwigia	herbaceous	4	Cleveland Co.AR
Poaceae	Muhlenbergia	woody	4	Cleveland Co.AR
Osmundaceae	Osmunda	herbaceous	4	Cleveland Co.AR
Oxalidaceae	Oxalis	herbaceous	4	Cleveland Co.AR
Scrophulariaceae	Pedicularis	herbaceous	4	Cleveland Co.AR
Verbenaceae	Phyla	herbaceous	4	Cleveland Co.AR
Asteraceae	Pluchea	herbaceous	4	Cleveland Co.AR
Berberidaceae	Podophyllum	herbaceous	4	Cleveland Co.AR
Dryopteridaceae	Polystichum	herbaceous	4	Cleveland Co.AR
Lamiaceae	Pycnanthemum	herbaceous	4	Cleveland Co.AR
Thelypteridaceae	Thelypteris	herbaceous	4	Cleveland Co.AR
Scrophulariaceae	Veronica	herbaceous	4	Cleveland Co.AR
Apiaceae	Zizia	herbaceous	4	Cleveland Co.AR
Poaceae	Echinochloa	herbaceous	3	Cleveland Co.AR
Rosaceae	Potentilla	herbaceous	3	Cleveland Co.AR
Asteraceae	Ageratina	herbaceous	3	Cleveland Co.AR
Bignoniaceae	Bignonia	woody	3	Cleveland Co.AR
Cabombaceae	Brasenia	herbaceous	3	Cleveland Co.AR
Cyperaceae	Eleocharis	herbaceous	3	Cleveland Co.AR
Fabaceae	Hylodesmum	herbaceous	3	Cleveland Co.AR
Primulaceae	Lysimachia	herbaceous	3	Cleveland Co.AR
Liliaceae	Maianthemum	herbaceous	3	Cleveland Co.AR
Asteraceae	Mikania	herbaceous	3	Cleveland Co.AR
Asteraceae	Packera	herbaceous	3	Cleveland Co.AR
Hydrophyllaceae	Phacelia	herbaceous	3	Cleveland Co.AR
Euphorbiaceae	Phyllanthus	herbaceous	3	Cleveland Co.AR
Urticaceae	Pilea	herbaceous	3	Cleveland Co.AR
Asteraceae	Pseudognaphalium	herbaceous	3	Cleveland Co.AR
Ranunculaceae	Ranunculus	herbaceous	3	Cleveland Co.AR
Melastomataceae	Rhexia	herbaceous	3	Cleveland Co.AR
Cyperaceae	Rhynchospora	herbaceous	3	Cleveland Co.AR
Rubiaceae	Spermacoce	herbaceous	3	Cleveland Co.AR
Symplocaceae	Symplocos	woody	3	Cleveland Co.AR
Commelinaceae	Tradescantia	herbaceous	3	Cleveland Co.AR
Poaceae	Tripsacum	herbaceous	3	Cleveland Co.AR
Boraginaceae	Myosotis	herbaceous	2	Cleveland Co.AR
Lamiaceae	Teucrium	herbaceous	2	Cleveland Co.AR
Rosaceae	Agrimonia	herbaceous	2	Cleveland Co.AR
Asteraceae	Antennaria	herbaceous	2	Cleveland Co.AR
Brassicaceae	Borodinia	herbaceous	2	Cleveland Co.AR
Poaceae	Brachyelytrum	herbaceous	2	Cleveland Co.AR
Verbenaceae	Callicarpa	woody	2	Cleveland Co.AR
Cistaceae	Crocanthemum	woody	2	Cleveland Co.AR
Apiaceae	Cryptotaenia	herbaceous	2	Cleveland Co.AR
Asclepiadaceae	Cynanchum	herbaceous	2	Cleveland Co.AR
Orchidaceae	Cypripedium	herbaceous	2	Cleveland Co.AR
Poaceae	Dinebra	herbaceous	2	Cleveland Co.AR
Brassicaceae	Draba	herbaceous	2	Cleveland Co.AR
Asteraceae	Eutrochium	herbaceous	2	Cleveland Co.AR
Poaceae	Festuca	herbaceous	2	Cleveland Co.AR
Lamiaceae	Hedeoma	herbaceous	2	Cleveland Co.AR
Asteraceae	Heliopsis	herbaceous	2	Cleveland Co.AR
Boraginaceae	Heliotropium	herbaceous	2	Cleveland Co.AR
Asteraceae	Hieracium	herbaceous	2	Cleveland Co.AR
Grossulariaceae	Itea	herbaceous	2	Cleveland Co.AR
Asteraceae	Iva	herbaceous	2	Cleveland Co.AR
Lemnaceae	Lemna	herbaceous	2	Cleveland Co.AR
Hydrocharitaceae	Limnobium	herbaceous	2	Cleveland Co.AR
Boraginaceae	Lithospermum	herbaceous	2	Cleveland Co.AR
Scrophulariaceae	Micranthemum	herbaceous	2	Cleveland Co.AR
Asteraceae	Nabalus	herbaceous	2	Cleveland Co.AR
Scrophulariaceae	Nuttallanthus	herbaceous	2	Cleveland Co.AR
Fabaceae	Orbexilum	herbaceous	2	Cleveland Co.AR
Viscaceae	Phoradendron	woody	2	Cleveland Co.AR
Acanthaceae	Ruellia	herbaceous	2	Cleveland Co.AR
Saururaceae	Saururus	herbaceous	2	Cleveland Co.AR
Lamiaceae	Scutellaria	herbaceous	2	Cleveland Co.AR
[truncated: 36,784 more rows]
