# Supplementary material for: Few keystone plant genera support the majority of Lepidoptera species
Source: Nat Commun. 2020 Nov 13;11:5751. doi: 10.1038/s41467-020-19565-4 (PMC7666120; doi:10.1038/s41467-020-19565-4)
Supplement: Supplementary file 4 — Supplementary Data 1–6 [file 41467_2020_19565_MOESM4_ESM.zip › SupplementaryData3_countyNetworkAnalysis.txt]

#################################################################################
## Keystone Plant Network Analysis
## Code is modified from Harvey, E., Gounand, I., Ward, C.L. and Altermatt, F., 2017. Bridging ecology and conservation: from ecological networks to ecosystem function. Journal of Applied Ecology, 54(2), pp.371-379.
## This analysis requires the full Lepidoptera species - Host plant genus interaction dataset. (Available upon request)
#################################################################################

## 
path<-"./keystoneplants/data/"
county<-"SussexCoDE"  ## indicate county name to pull appropriate data tables

nbiter=175

#################################################################################
# Read in Data & Libraries #
#################################################################################

filename_leps<-read.csv(paste0(path,county,".csv"), na.strings=c("", "NA"))
filename_plants<-read.csv(paste0(path,county,"_plants.csv"), na.strings=".")

#libraries
library(stringr)
library(tidyr)
library(dplyr)

#################################################################################
### Data management
#################################################################################
## All plants for county
county_plants<-filename_plants %>%
  filter(type=="w")  %>%            ##Just Woody plants
  rename(plant_host_genera=genus) 


## All leps in county  
county_leps<-filename_leps %>%
  dplyr::select(species,plant_host_genera,county) %>%
  filter(county=="x") %>%
  transform(plant_host_genera=str_split(plant_host_genera," ")) %>%
  unnest(plant_host_genera) %>%
  mutate(plant_host_genera2=ifelse(plant_host_genera== "",999,plant_host_genera))%>%
  filter(plant_host_genera2!=999) %>%
  group_by(species,plant_host_genera) %>%
  summarise(total=n()) %>% ## gets rid of duplicates
  mutate(count=1)%>%
  left_join(county_plants, by="plant_host_genera") %>%
  filter(type=="w")


##All possible leps
possible_leps<- county_leps%>%
  group_by(species)%>%
  summarise(count=n()) %>%
  dplyr::select(species)%>% 
  mutate(consumer=species, count=0) %>%
  rename(resource=species)


## This is only plants with at least 1 lep
possible_plants<-county_leps%>%
  group_by(plant_host_genera) %>%
  summarise(count=n())%>%
  dplyr::select(plant_host_genera) %>%
  mutate(consumer=plant_host_genera, count=0) %>%
  rename(resource=plant_host_genera)

## add together
toadd<-rbind(possible_plants, possible_leps)


##Convert to wide format for network analysis
network_lep<-county_leps %>% 
  ungroup()%>%
  dplyr::select(plant_host_genera, species, count) %>%
  rename(consumer=species) %>%
  rename(resource=plant_host_genera) 

toadd2<-data.frame(network_lep$consumer, network_lep$resource, count=0)%>%
  rename(resource=network_lep.consumer, consumer=network_lep.resource)


network_lep_analysis_df<-network_lep %>%
  rbind(toadd) %>%
  rbind(toadd2) %>%
  spread(consumer, count, fill=0) %>%
  gather(consumer,value, 2:ncol(.)) %>%
  #arrange(resource) %>%
  spread(consumer, value) 

rownames(network_lep_analysis_df)<-network_lep_analysis_df$resource 

network_lep_analysis<-network_lep_analysis_df %>%
  dplyr::select(-resource) %>%
  t()

#################################################################################
### Analysis (Code Adapted from Harvey et al. 2019 Journal of Applied Ecology)
### Sauve Functions available from Sauve et al. 2016 Ecology
#################################################################################
source("./keystoneplants/sauve_functions.R")

#### MY DATA
HOSTPLANTS<-as.matrix(network_lep_analysis)
SPECIES=nrow(HOSTPLANTS)

##all plants are primary producers
#.........................................................
BASAL<-t(as.matrix((!grepl(" ",network_lep_analysis_df$resource))*1))  ##this specifies every record that doesn't have " " as a plant
colnames(BASAL)<-network_lep_analysis_df$resource

## seed
move_seed = 42

#... Define the Interaction links
#................................
links = which(HOSTPLANTS!=0) # continuous position in the matrix  (PUT IN INTERACTION MATRIX HERE)
move_seed = 42

#... function to get the row - column coordinates from continuous positions in a matrix
# x is the position
# s is the size of the square matrix (number of species)
get_coordinates <-function(x){
  row = ifelse(x%%SPECIES!=0,x%%SPECIES,SPECIES)
  col = ifelse(x%%SPECIES!=0,trunc(x/SPECIES)+1,trunc(x/SPECIES))
  return(c(row,col))
}

#... names of the links
#.........................................................
names.links = as.character(links)
for(i in 1:length(links)) names.links [i] = paste(rownames(HOSTPLANTS)[get_coordinates(links[i])[1]],"->",colnames(HOSTPLANTS)[get_coordinates(links[i])[2]],sep="")

#... Get the row - column coordinates of the links
#.........................................................
links_ij = t(sapply(links,FUN = get_coordinates))
colnames(links_ij) = c("row","col")
rownames(links_ij) = names.links

#################################################################################
#Step 1:  Change in structural stability with the removal of each interaction
## Calculate the initial stability index
#################################################################################
## in parallel
library(parallel)
cl<-makeCluster(10)   ## specify number of cores
registerDoParallel(cl) 

# the seed is set in order to keep the same set of interaction strength parameterization for each interaction removal
# when only one interaction strength is changed
stab = numeric(nbiter) # array to record community stability index for each random parameterization

ptm <- proc.time()
#... Loop for random parameterizations of interaction strength


stab<-foreach(i=1:nbiter, .packages=c("doSNOW","stringr","dplyr","tidyr","foreach")) %dopar% {
  #... Set a new (known) seed
  set.seed(i+move_seed) 
  
  #... Parameterize the Jacobian matrix (function from Sauve et al. 2016's script)
  # interaction strengths drawn from a normal distribution with mean 1 and sd 0.1
  # m is the adjacency matrix with 0 and 1
  J = jacobian_binary(m=HOSTPLANTS) 
  
  #... Calculate the community stability index (function from Sauve et al. 2016's script)
  # s2 is an arbitrary number; if it is too low, then increase it
  stab[i] = stability(J,s2 = 1) # 
}# end i

#... Central metric of initial stability
# median of the distribution of stability, calculate from many random parameterizations
stab_v<-unlist(stab)

stab_init = median(stab_v)
stab_init

proc.time() - ptm

#################################################################################
## Sequential interaction removal and effect on structural stability  
## Now let's removes stuff and see what happens
#################################################################################

## vector of plant names
plantnames<-possible_plants$resource

delta_stab <-numeric(length(plantnames)) # array to record change in stability when an interaction is removed

ptm <- proc.time() # start clock
#... Loop for link removals
#..........................


for (j in 1:length(plantnames)){    ### Loop through the plant list
  plant= plantnames[j]              ## designate what plant
  
  m2 = HOSTPLANTS                          ## new matrix
  
  for (k in 1:length(links)){                                    ## loop through the links
    if  (grepl(plant,rownames(links_ij)[k], fixed = FALSE, ignore.case = TRUE) )                 ## If the row name has the plant....
      m2 [links_ij[k,1],links_ij[k,2]] = 0                  ## Make all those links = 0
  }
  stab_changed = numeric(nbiter)                     ## array to record community stability indices when 1 interaction is removed
  
  
#### Run in Parallel
  stab<-foreach(icount(nbiter)) %dopar% {   ## loop through the iterations    
    set.seed(i+move_seed) # Set the same seeds as for initial stability calculation
    J2 <- jacobian_binary(m=m2) # Parameterize the interaction strengths
    stab<- stability(J2,1) # Calculate the community stability index
  } ## end i
  
  stab_changed<-unlist(stab)
  # change in average stability
  # Percent of change compared to initial stability
  # Negative numbers mean that stability decreases
  delta_stab[j] <- ((stab_init - median(stab_changed))/stab_init*100)
  
}


proc.time() - ptm # Stop the clock


#... Rank the interactions depending on stability change
#.......................................................
names(delta_stab) <- plantnames
delta_stab_sorted <- sort(delta_stab,decreasing = T)
delta_stab_sorted_df<-data.frame(delta_stab_sorted, check.names=TRUE)

delta_stab_sorted_df<-mutate(delta_stab_sorted_df, resource=rownames(delta_stab_sorted_df))
delta_stab_sorted_df<-mutate(delta_stab_sorted_df, stability_rank = min_rank(delta_stab_sorted))


write.csv(delta_stab_sorted_df, paste("./keystoneplants/output/",county,"Structural_stability_changes_seed",move_seed,"iter",nbiter,".csv",sep="_"))


#... Plot the stability change against ranked interactions
#.........................................................
colos = rainbow(length(plantnames),start=0,end=0.35) # colors of the points: red (stability loss) to green (stability gain)
pdf(paste("./keystoneplants/output/",county,"Structural_stability_changes_seed",move_seed,nbiter,"iter.pdf", sep="_"))
plot(1:length(plantnames),rev(delta_stab_sorted),xlab = "Plants",ylab="% Change in structural stability",xaxt="n",pch=19,col=colos)
axis(1,at=1:length(plantnames),labels=rev(names(delta_stab_sorted)),las=2,cex.axis=0.8)
abline(h=0,lty=3)
dev.off()

#################################################################################
# Step 2:  number of extinctions following the removal of each interaction
#################################################################################

# CREATE A Function to calculate the number of extinct species following the removal of interactions
# am is the adjacency matrix, to which some links have been removed (1's turned into 0's)
# basal is the array of species function where basal species are indicated by a 1 (otherwise 0)
# the species have to be in the same order than in the square adjacency matrix (rows or columns)
# basal species are those which doesn't need an interaction with a resource species to persist
#.........................................................
nb.extinct = function(am,basal){
  am2 = am
  basal2 = basal
  is.extinct = function(x){res = ifelse(sum(x[-1])==0 & x[1]==0,1,0);return(res)} # function determining if a species in row is extinct
  while(sum(apply(cbind(c(basal2),am2),1,is.extinct))!=0) # Loop until no more species is extinct
  {
    extinct = which(apply(cbind(c(basal2),am2),1,is.extinct)==1) # Positions of species extinct
    am2 = am2[-extinct,-extinct] # removal of extinct species in the adjacency matrix
    basal2 = basal2[-extinct] # removal of extinct species in the array of species function
  }
  return(length(basal) - nrow(am2)) # return the number of extinct species
}

#... Define the array to record the number of extinctions following one interaction removal
#.........................................................
plantnames<-network_lep_analysis_df$resource[!grepl(" ", network_lep_analysis_df$resource)]
nb_ext = numeric(length(plantnames)) 
names(nb_ext) = plantnames


#... Loop for link removals (one plant genera)
#.........................................................
plantnames<-filter(network_lep_analysis_df, !grepl(" ",resource)) %>%.$resource   ## Define a vector of plant names


ptm <- proc.time() # start clock

for (j in 1:length(plantnames)){    ### Loop through the plant list
  plant= plantnames[j]              ## designate what plant
  
  m2 = HOSTPLANTS                          ## new matrix
  
  for (k in 1:length(links)){                                    ## loop through the links
    if  (grepl(plant,(rownames(links_ij)[k]), fixed = FALSE, ignore.case = TRUE))                 ## If the row name has the plant....
      m2 [links_ij[k,1],links_ij[k,2]] = 0                  ## Make all those links = 0
  }
  nb_ext[j] = nb.extinct(m2,BASAL)
}  ##end j

proc.time() - ptm # Stop the clock


# Print the result
print(nb_ext)


extinction_county<-data.frame(nb_ext) %>%
  add_rownames("resource") %>%
  mutate(extinction_rank = min_rank(desc(nb_ext)))

head(extinction_county)


#################################################################################
##Step 3: number of species supported by the plant genera
#################################################################################


total_lep<-county_leps %>%
  group_by(plant_host_genera) %>%
  summarise(count=n()) %>%
  right_join(county_plants, by="plant_host_genera", fill=0) %>%## add in zeros
  mutate(native_lep_count=ifelse(count%in%NA,0,count)) %>%
  dplyr::select(plant_host_genera, native_lep_count) %>%
  rename(resource=plant_host_genera)%>%
  mutate(totallep_rank = min_rank(desc(native_lep_count)))

#################################################################################
##Step 4: Put all metrics together
#################################################################################


final_ranking<-total_lep %>%
  left_join(extinction_county, by="resource") %>%
  left_join(delta_stab_sorted_df, by="resource") 

## Write results
write.csv(final_ranking,paste("./keystoneplants/output/",county,"seed",move_seed,"iter",nbiter,"_finalranking.csv", sep="_"))
