# Supplementary material for: Few keystone plant genera support the majority of Lepidoptera species
Source: Nat Commun. 2020 Nov 13;11:5751. doi: 10.1038/s41467-020-19565-4 (PMC7666120; doi:10.1038/s41467-020-19565-4)
Supplement: Supplementary file 4 — Supplementary Data 1–6 [file 41467_2020_19565_MOESM4_ESM.zip › SupplementaryData4_woody_simulation.txt]

#################################################################################
## Keystone Plant Simulation (Woody)
#################################################################################

## This analysis requires the full Lepidoptera species - Host plant genus interaction dataset. 

#################################################################################
# Read in Data & Libraries #
#################################################################################

path<-"./keystoneplants_simulation/"
datapath<-"./keystoneplants_simulation/data/countydata/"

#load libraries
library(stringr)
library(tidyr)
library(dplyr)
library(parallel)

cl<-makeCluster(10)   ## specify number of cores
registerDoParallel(cl) 

set.seed(42)

start=Sys.time()

## set simulation iterations and limits
niter=100
nplants=50
nkeystone=15

#################################################################################
## Simulation
#################################################################################

## create empty dataframe
finaldata<-data.frame(county=NA,type="keystone",plants=NA,keystone=NA,num_leps=NA,value=NA, iter=NA,total_plants=NA,interaction_div=NA)

county_list<-read.csv(paste0(path,"data/counties.csv")) ## list of counties
counties<-unique(county_list$county)
scores_format<-read.csv(paste0(path,"data/scores_format.csv")) ## Results from network analysis

for (p in 1:nplants){
  for (c in 1:length(counties)){
    
    location=counties[c]
    
    # load files
    filename_leps<-read.csv(paste0(datapath,location,".csv"), na.strings=c("", "NA",".")) 
    
    filename_plants<-read.csv(paste0(datapath,location,"_plants.csv"), na.strings=".")%>%
      filter(type=="w")
    
    filename_plants_update<-read.csv(paste0(datapath,"update/",location,"_plants_update.csv"), na.strings=".")%>%
      filter(type=="w")
    
	
    ##### filter datasets #####
    #Lepidoptera List
    leps_format<-filename_leps%>%
      filter(is.na(exotic))%>%
      dplyr::select(species,plant_host_genera) %>%
      transform(plant_host_genera=str_split(plant_host_genera," ")) %>%
      unnest(plant_host_genera) %>%
      filter(nchar(plant_host_genera)>0) %>% ## gets rid of empty cells
      group_by(species,plant_host_genera) %>%
      summarise(total=n()) %>% ## gets rid of duplicates 
      rename(genus=plant_host_genera)
    
    #native plant list
    plants<-filename_plants %>%
      mutate(num=seq(from=1, to=length(genus)))%>%
      mutate(genus=as.character(genus))
    
    #native + exotic plant list 
    plants_update<-filename_plants_update%>%
      mutate(num=seq(from=1, to=length(genus)))%>%
      mutate(genus=as.character(genus))
    
    ## Lepidoptera that use plants in the county 
    available_woody_leps<-leps_format%>%
      left_join(plants_update,by="genus")%>%
      filter(type=="w")
    
    #######################################################################################################################
    ### Filter 15 top plants that support the most leps supported for scores #########
    scores_format<-available_woody_leps%>%
      group_by(genus,species)%>%
      summarise()%>%
      group_by(genus)%>%
      summarise(available_leps=n())%>%
      ungroup()%>%
      mutate(rank1=dense_rank(desc(available_leps)))%>%
      filter(rank1<16)%>%
      rename(resource=genus)
    #######################################################################################################################
    
      ## Exotic interations
      exotic<-available_woody_leps%>%
      group_by(species)%>%
      mutate(exotic=ifelse(origin=="exotic",1,0))%>%
      summarise(total_hosts=n(), exotic_hosts=sum(exotic))%>%
      mutate(native_hosts=total_hosts-exotic_hosts) %>%
      mutate(prop_exotic=(exotic_hosts/total_hosts))%>%
      filter(prop_exotic!=1)%>%
      mutate(use=NA)
    
    
      ## total leps possible in the county
      county_lep_diversity<-length(unique(available_woody_leps$species))
    
    
      #######################################################################################################################
      ## Simulation
      #######################################################################################################################
	
    ###
    for (k in 0:nkeystone){   ## accumulating keystone plants
      if(length(plants_update$genus)>=p){
        if (p-k<length(16:length(filename_plants$genus))){  
          if(p>=k){
            
            r <- foreach(i=1:niter, .packages=c("doSNOW","stringr","dplyr","tidyr","foreach"), .combine=rbind) %dopar% {  ## run iterations in parallel
              #library(dplyr)
              #for (i in 1:niter) {
              
              
              keystone_diversity<-data.frame(county=location,type="keystone",plants=NA,keystone=NA,num_leps=NA,value=NA, iter=NA,total_plants=NA,interaction_div=NA)
              
              ##pick k keystone plants
              informed<-sample(1:15,k)
              informed_plants=scores_format%>%
                ##filter(ID==tolower(location))%>% #don't need this
                filter(rank1%in%informed)
              
              ##pick other random plants from p-k
              tmplist<-filename_plants%>%
                filter(!genus%in%informed_plants$resource)
              
              random<-sample(1:length(tmplist$genus),p-k,replace=FALSE)
              random_plants<-plants%>%
                filter(num%in%random)
              
              ##combine keystone and random into one list
              plantlist<-c(as.character(informed_plants$resource), as.character(random_plants$genus))
              
              ##Now pull out the supported leps
              rand_plant_pull<-plants %>%
                mutate(genus=as.character(genus))%>%
                filter(genus %in% plantlist) %>%
                left_join(leps_format, by="genus") %>%
                mutate(species=as.character(species))%>%
                group_by(species)%>%
                summarise(count=n()) %>%
                filter(!is.na(species))
              
	      #######################################################################################################################
              ##Here we calculate the probability that some leps might switch to the plants we pulled 
              for (y in 1:nrow(exotic)){
                exotic$use[y]<-sample(c(0,1),1,prob=c((1-(exotic$prop_exotic[y]/(nrow(plants)-exotic$native_hosts[y]))*length(plantlist)),
                                                      ((exotic$prop_exotic[y]/(nrow(plants)-exotic$native_hosts[y]))*length(plantlist))))   
                ## probability of use is proportion of exotic * number of plants sampled/number plants in the county
              }
              
              ## pull out leps that are added 
              exotic_use<-exotic%>%
                filter(use==1)%>%
                dplyr::select(species,use)%>%
                mutate(species=as.character(species))
	      #######################################################################################################################

              ## final lep list
              rand_plant_pull_plusexotic=rand_plant_pull%>%
                bind_rows(exotic_use)%>%
                group_by(species)%>%
                summarise()
              
              keystone_diversity[3]<-p  ## number of plants
              keystone_diversity[4]<-k  ## number of keystone plants
              keystone_diversity[5]<-nrow(rand_plant_pull_plusexotic)  ## number of leps
              keystone_diversity[6]<-nrow(rand_plant_pull_plusexotic)/county_lep_diversity   ## proportion of leps
              keystone_diversity[7]<-i  ##iteration
              keystone_diversity[8]<-nrow(filename_plants)  ## total plants
              keystone_diversity[9]<-sum(rand_plant_pull$count)+sum(exotic_use$use) ## total interactions
              
              return(keystone_diversity)
              
            } # end i (end parallel)
          } else{
            break
          } # end else   
        } else{
          break
        } # end else
      }  else{
        break
      } # end else
      
      finaldata<-rbind(finaldata,r)
      
    } # end k
  }
} # end c


end.time<-Sys.time()-start

### Write results
write.csv(finaldata,paste0(path,"output/WOODY_simulation_",Sys.Date(),".csv"))
